# Supplementary material for: Neurokinin-2 receptor antagonist SR48968 induced necroptosis of myeloid leukemia cells by calcium overload-driven reactive oxygen species accumulation
Source: Genes Dis. 2023 Sep 20;11(5):101098. doi: 10.1016/j.gendis.2023.101098 (PMC11141248; doi:10.1016/j.gendis.2023.101098)
Supplement: Multimedia component 2 [file mmc2.xlsx]

## Sheet: Sheet1
Gene name	Protein name	Intensity L	Intensity H	L/H Ratio	Regulated Type
TGM2	Protein-glutamine gamma-glutamyltransferase 2	2354000000	1857400000	1.38	Up
COX20	Cytochrome c oxidase protein 20 homolog	557470000	371480000	1.35	Up
BRAP	BRCA1-associated protein	221260000	154330000	1.32	Up
SERPINB9	Serpin B9	6646200000	4298700000	1.34	Up
MACROD1	O-acetyl-ADP-ribose deacetylase MACROD1	28197000	9192300	2.1	Up
PDE12	2,5-phosphodiesterase 12	738210000	415720000	1.54	Up
MT-CO2	Cytochrome c oxidase subunit 2	2131600000	1424100000	1.42	Up
RNF213	E3 ubiquitin-protein ligase RNF213	720800000	415880000	1.74	Up
NDUFS2	NADH dehydrogenase [ubiquinone] iron-sulfur protein 2, mitochondrial	1469500000	1066300000	1.47	Up
LCMT1	Leucine carboxyl methyltransferase 1	170400000	116140000	1.37	Up
CHKA	Choline kinase alpha	80663000	56682000	1.37	Up
MED21	Mediator of RNA polymerase II transcription subunit 21	35541000	21416000	1.5	Up
HEATR3	HEAT repeat-containing protein 3	167100000	96295000	1.34	Up
FAM134A	Protein FAM134A	25247000	14567000	1.67	Up
NUMBL	Numb-like protein	286420000	190870000	1.31	Up
PIK3CD	Phosphatidylinositol 4,5-bisphosphate 3-kinase catalytic subunit delta isoform	367620000	18209000	7.26	Up
UBA3	NEDD8-activating enzyme E1 catalytic subunit	1177600000	710130000	1.31	Up
AHCYL2	Putative adenosylhomocysteinase 3	10542000	6618000	1.4	Up
ITGAV	Integrin alpha-V;Integrin alpha-V heavy chain;Integrin alpha-V light chain	161750000	96816000	1.4	Up
H1FX	Histone H1x	2305200000	1441700000	1.79	Up
CNIH4	Protein cornichon homolog 4	117070000	62731000	1.53	Up
ELF2	ETS-related transcription factor Elf-2	15032000	8740900	1.32	Up
CEP63	Centrosomal protein of 63 kDa	80893000	26379000	1.81	Up
ISCU	Iron-sulfur cluster assembly enzyme ISCU, mitochondrial	250000000	182810000	1.38	Up
AGPAT5	1-acyl-sn-glycerol-3-phosphate acyltransferase epsilon	414840000	277850000	1.47	Up
TATDN3	Putative deoxyribonuclease TATDN3	20212000	6572000	1.71	Up
GDF15	Growth/differentiation factor 15	77359000	33367000	2.05	Up
DCK	Deoxycytidine kinase	152810000	80279000	1.6	Up
PHGDH	D-3-phosphoglycerate dehydrogenase	9721400000	3097600000	2.6	Up
HBG1	Hemoglobin subunit gamma-1	52556000000	21260000000	2.01	Up
VWA9	von Willebrand factor A domain-containing protein 9	241190000	128500000	1.31	Up
CCNH	Cyclin-H	308100000	226010000	1.31	Up
UBE2H	Ubiquitin-conjugating enzyme E2 H	244160000	154600000	1.58	Up
FLYWCH2	FLYWCH family member 2	693870000	301160000	1.99	Up
ACADS	Short-chain specific acyl-CoA dehydrogenase, mitochondrial	106640000	68597000	1.46	Up
NIT1	Nitrilase homolog 1	443170000	373340000	1.56	Up
SRPK2	SRSF protein kinase 2;SRSF protein kinase 2 N-terminal;SRSF protein kinase 2 C-terminal	123790000	80737000	2.11	Up
ISOC2	Isochorismatase domain-containing protein 2, mitochondrial	445710000	402930000	1.31	Up
GSPT2	Eukaryotic peptide chain release factor GTP-binding subunit ERF3B	782470000	472380000	1.43	Up
AP5M1	AP-5 complex subunit mu-1	15033000	6687300	1.61	Up
ITGA5	Integrin alpha-5;Integrin alpha-5 heavy chain;Integrin alpha-5 light chain	505890000	380520000	1.39	Up
ATF6	Cyclic AMP-dependent transcription factor ATF-6 alpha;Processed cyclic AMP-dependent transcription factor ATF-6 alpha	91845000	32164000	1.71	Up
SORBS1	Sorbin and SH3 domain-containing protein 1	254410000	157050000	1.95	Up
RB1CC1	RB1-inducible coiled-coil protein 1	140440000	83590000	1.54	Up
FAM213A	Redox-regulatory protein FAM213A	175020000	49271000	1.9	Up
SPCS1	Signal peptidase complex subunit 1	576450000	359290000	1.41	Up
MOCS3	Adenylyltransferase and sulfurtransferase MOCS3;Molybdopterin-synthase adenylyltransferase;Molybdopterin-synthase sulfurtransferase	180700000	103730000	1.31	Up
CTAGE5;CTAGE4;CTAGE6;CTAGE8;CTAGE9;CTAGE15	cTAGE family member 5;cTAGE family member 4;cTAGE family member 6;cTAGE family member 8;cTAGE family member 9;cTAGE family member 15	99071000	56263000	1.37	Up
TP53BP1	Tumor suppressor p53-binding protein 1	6080800000	1002500000	1.39	Up
DUS2L	tRNA-dihydrouridine(20) synthase [NAD(P)+]-like	14752000	10006000	1.66	Up
PXN	Paxillin	785690000	366710000	1.93	Up
TPP1	Tripeptidyl-peptidase 1	1430300000	658230000	1.87	Up
PCBP3	Poly(rC)-binding protein 3	493110000	392980000	1.38	Up
HSD17B8	Estradiol 17-beta-dehydrogenase 8	59514000	36037000	1.58	Up
POP1	Ribonucleases P/MRP protein subunit POP1	821740000	434220000	1.54	Up
SELENBP1	Selenium-binding protein 1	1439700000	1089700000	1.37	Up
NDUFB8	NADH dehydrogenase [ubiquinone] 1 beta subcomplex subunit 8, mitochondrial	69114000	23275000	2.62	Up
ARSA	Arylsulfatase A;Arylsulfatase A component B;Arylsulfatase A component C	14568000	9228200	1.51	Up
NFKB2	Nuclear factor NF-kappa-B p100 subunit;Nuclear factor NF-kappa-B p52 subunit	53972000	34120000	1.34	Up
CC2D1B	Coiled-coil and C2 domain-containing protein 1B	155310000	97724000	1.34	Up
GRK6	G protein-coupled receptor kinase 6	304170000	196090000	1.32	Up
CTSD	Cathepsin D;Cathepsin D light chain;Cathepsin D heavy chain	2773800000	1178700000	2.08	Up
C5orf24	UPF0461 protein C5orf24	46518000	24555000	2	Up
PNPLA2	Patatin-like phospholipase domain-containing protein 2	43347000	14418000	3.19	Up
SUMO3	Small ubiquitin-related modifier 3	155440000	84041000	1.32	Up
VAT1	Synaptic vesicle membrane protein VAT-1 homolog	5678300000	6873000000	1.36	Up
RANBP10	Ran-binding protein 10	120860000	89090000	1.63	Up
ACOT9	Acyl-coenzyme A thioesterase 9, mitochondrial	403320000	236140000	1.66	Up
LNP	Protein lunapark	202140000	141360000	1.48	Up
ZNFX1	NFX1-type zinc finger-containing protein 1	125500000	65509000	1.43	Up
GRN	Granulins;Acrogranin;Paragranulin;Granulin-1;Granulin-2;Granulin-3;Granulin-4;Granulin-5;Granulin-6;Granulin-7	118900000	59094000	1.63	Up
SULT1A2;SULT1A1	Sulfotransferase 1A2;Sulfotransferase 1A1	281980000	188460000	1.48	Up
MFN2	Mitofusin-2	1029700000	699500000	1.34	Up
GXYLT1	Glucoside xylosyltransferase 1	44962000	31911000	1.39	Up
SFXN4	Sideroflexin-4	59711000	37262000	1.43	Up
MAGEA1	Melanoma-associated antigen 1	207160000	117450000	1.35	Up
TGFB1	Transforming growth factor beta-1;Latency-associated peptide	621210000	328230000	1.71	Up
TAF12	Transcription initiation factor TFIID subunit 12	117860000	64018000	2.17	Up
PTPN7	Tyrosine-protein phosphatase non-receptor type 7	24586000	18800000	1.52	Up
MBOAT7	Lysophospholipid acyltransferase 7	1092500000	492230000	1.74	Up
MECR	Trans-2-enoyl-CoA reductase, mitochondrial	43516000	24827000	1.45	Up
NDUFAF2	Mimitin, mitochondrial	1506500000	939650000	1.4	Up
NDUFA2	NADH dehydrogenase [ubiquinone] 1 alpha subcomplex subunit 2	559190000	194980000	2.26	Up
PNPLA4	Patatin-like phospholipase domain-containing protein 4	12913000	9374700	1.42	Up
CTSL1	Cathepsin L1;Cathepsin L1 heavy chain;Cathepsin L1 light chain	227830000	48531000	2.96	Up
PEAK1	Pseudopodium-enriched atypical kinase 1	15487000	11362000	1.37	Up
LTA4H	Leukotriene A-4 hydrolase	4143300000	2474500000	1.42	Up
CBR4	Carbonyl reductase family member 4	67513000	23927000	3.23	Up
PRPSAP1	Phosphoribosyl pyrophosphate synthase-associated protein 1	733560000	490300000	1.37	Up
PCCB	Propionyl-CoA carboxylase beta chain, mitochondrial	54258000	36488000	1.47	Up
LPIN1	Phosphatidate phosphatase LPIN1	8834200	4661500	1.83	Up
DARS2	Aspartate--tRNA ligase, mitochondrial	3347800000	1636800000	1.6	Up
NDUFA12	NADH dehydrogenase [ubiquinone] 1 alpha subcomplex subunit 12	117660000	59473000	1.33	Up
SLC20A1	Sodium-dependent phosphate transporter 1	68376000	28468000	1.48	Up
C20orf27	UPF0687 protein C20orf27	359140000	247250000	1.32	Up
CLIC2	Chloride intracellular channel protein 2	5920500000	3188800000	1.53	Up
NPC2	Epididymal secretory protein E1	438300000	255590000	1.68	Up
NT5C2	Cytosolic purine 5-nucleotidase	1284100000	487960000	1.82	Up
KPNA6;KPNA5	Importin subunit alpha-7;Importin subunit alpha-6	84644000	59883000	1.35	Up
ADAMTSL4	ADAMTS-like protein 4	17527000	8974400	1.5	Up
SNAPIN	SNARE-associated protein Snapin	229630000	152120000	1.55	Up
KRI1	Protein KRI1 homolog	609180000	412770000	1.33	Up
FAM162A	Protein FAM162A	970800000	688360000	1.33	Up
ST3GAL2	CMP-N-acetylneuraminate-beta-galactosamide-alpha-2,3-sialyltransferase 2	67204000	45734000	1.31	Up
PRRC2A	Protein PRRC2A	1305100000	849130000	1.61	Up
SH3GLB1	Endophilin-B1	755550000	403410000	1.64	Up
PSMD10	26S proteasome non-ATPase regulatory subunit 10	641690000	358220000	1.31	Up
TDP1	Tyrosyl-DNA phosphodiesterase 1	41196000	27562000	1.54	Up
EPM2AIP1	EPM2A-interacting protein 1	279730000	203210000	1.31	Up
ABL2	Abelson tyrosine-protein kinase 2	39515000	22194000	1.65	Up
DYNC2LI1	Cytoplasmic dynein 2 light intermediate chain 1	23935000	21232000	1.39	Up
COQ5	2-methoxy-6-polyprenyl-1,4-benzoquinol methylase, mitochondrial	274120000	219670000	1.36	Up
PINX1	PIN2/TERF1-interacting telomerase inhibitor 1	81969000	36185000	1.42	Up
GNG12	Guanine nucleotide-binding protein G(I)/G(S)/G(O) subunit gamma-12	23970000	10074000	2.11	Up
TMEM205	Transmembrane protein 205	611170000	313430000	2.17	Up
SPRYD7	SPRY domain-containing protein 7	273850000	171100000	1.38	Up
RTN2	Reticulon-2	169620000	103540000	1.49	Up
HMGN2	Non-histone chromosomal protein HMG-17	3614600000	1305400000	2.1	Up
STRBP	Spermatid perinuclear RNA-binding protein	1695000000	1171600000	1.38	Up
COX5B	Cytochrome c oxidase subunit 5B, mitochondrial	2142700000	1323800000	1.54	Up
PYCRL	Pyrroline-5-carboxylate reductase 3	850790000	575490000	1.46	Up
PRKRIR	52 kDa repressor of the inhibitor of the protein kinase	13057000	4296900	4.23	Up
C16orf58	UPF0420 protein C16orf58	57065000	31105000	1.39	Up
44812	Septin-8	911700000	584750000	1.32	Up
PDF	Peptide deformylase, mitochondrial	188490000	128820000	1.36	Up
AKAP11	A-kinase anchor protein 11	13168000	2855300	3.86	Up
SERPINB1	Leukocyte elastase inhibitor	6751900000	3351900000	1.67	Up
COG3	Conserved oligomeric Golgi complex subunit 3	43078000	27619000	1.49	Up
C7orf41	UPF0452 protein C7orf41	30671000	19337000	1.35	Up
TNIK	TRAF2 and NCK-interacting protein kinase	861980000	641880000	1.58	Up
SF1	Splicing factor 1	4882200000	2880500000	1.36	Up
RNASEH2C	Ribonuclease H2 subunit C	388710000	238390000	1.55	Up
DCAF6	DDB1- and CUL4-associated factor 6	24510000	15478000	1.52	Up
CDR2	Cerebellar degeneration-related protein 2	38509000	23226000	1.38	Up
ECM1	Extracellular matrix protein 1	429980000	215860000	2.01	Up
MAVS	Mitochondrial antiviral-signaling protein	1104100000	656530000	1.31	Up
KIAA0430	Meiosis arrest female protein 1	10292000	3083500	2.84	Up
AMFR	E3 ubiquitin-protein ligase AMFR	186570000	130980000	1.36	Up
INTS8	Integrator complex subunit 8	104370000	67471000	1.56	Up
IER3IP1	Immediate early response 3-interacting protein 1	227180000	135750000	1.37	Up
RPS19BP1	Active regulator of SIRT1	262120000	194880000	1.53	Up
LIMA1	LIM domain and actin-binding protein 1	990480000	639240000	1.48	Up
CTSB	Cathepsin B;Cathepsin B light chain;Cathepsin B heavy chain	832130000	386360000	2.07	Up
ATG2B	Autophagy-related protein 2 homolog B	57267000	28541000	2.15	Up
NDUFS1	NADH-ubiquinone oxidoreductase 75 kDa subunit, mitochondrial	4187300000	2764300000	1.4	Up
HBG2	Hemoglobin subunit gamma-2	5567100000	3050800000	2.16	Up
COL14A1	Collagen alpha-1(XIV) chain	48822000	5346500	5.28	Up
LRRC40	Leucine-rich repeat-containing protein 40	1134900000	684720000	1.41	Up
TBCC	Tubulin-specific chaperone C	925290000	722040000	1.38	Up
KIAA1522	Uncharacterized protein KIAA1522	72462000	38049000	1.81	Up
TGS1	Trimethylguanosine synthase	88180000	55714000	1.94	Up
APOB	Apolipoprotein B-100;Apolipoprotein B-48	581260000	556450000	3.25	Up
ZNF512	Zinc finger protein 512	436770000	263960000	1.5	Up
S100A13	Protein S100-A13	1007800000	419730000	2.18	Up
CPOX	Coproporphyrinogen-III oxidase, mitochondrial	1679400000	1319300000	1.33	Up
LLPH	Protein LLP homolog	127170000	92653000	1.37	Up
MELK	Maternal embryonic leucine zipper kinase	28861000	19849000	1.84	Up
S100A1	Protein S100-A1	29306000	14438000	1.92	Up
ZDHHC5	Palmitoyltransferase ZDHHC5	33943000	11327000	2.27	Up
TMED9	Transmembrane emp24 domain-containing protein 9	1310800000	1149300000	1.4	Up
TNIP1	TNFAIP3-interacting protein 1	103000000	48123000	1.51	Up
ACSS2	Acetyl-coenzyme A synthetase, cytoplasmic	1734900000	1010800000	1.55	Up
CPS1	Carbamoyl-phosphate synthase [ammonia], mitochondrial	65937000	19806000	5.54	Up
STAM2	Signal transducing adapter molecule 2	63380000	40693000	1.58	Up
PCTP	Phosphatidylcholine transfer protein	86042000	44474000	1.6	Up
ADCK3	Chaperone activity of bc1 complex-like, mitochondrial	344250000	170760000	1.78	Up
ENTHD2	AP-4 complex accessory subunit tepsin	21854000	12774000	1.34	Up
CASP9	Caspase-9;Caspase-9 subunit p35;Caspase-9 subunit p10	26247000	13990000	1.65	Up
EHD2	EH domain-containing protein 2	1975600000	1337400000	1.48	Up
GAPVD1	GTPase-activating protein and VPS9 domain-containing protein 1	4486500000	2881900000	1.33	Up
ACO1	Cytoplasmic aconitate hydratase	2696900000	1612600000	1.39	Up
PCGF5	Polycomb group RING finger protein 5	16306000	11519000	1.32	Up
SLAIN2	SLAIN motif-containing protein 2	279620000	174960000	1.36	Up
COPG1	Coatomer subunit gamma-1	3479700000	2219500000	1.33	Up
FHL3	Four and a half LIM domains protein 3	3297900000	1996000000	1.47	Up
TRMT13	tRNA:m(4)X modification enzyme TRM13 homolog	60486000	27186000	1.44	Up
GAB2	GRB2-associated-binding protein 2	84775000	39229000	1.9	Up
PTPMT1	Phosphatidylglycerophosphatase and protein-tyrosine phosphatase 1	27842000	15860000	1.92	Up
CHCHD2;CHCHD2P9	Coiled-coil-helix-coiled-coil-helix domain-containing protein 2, mitochondrial;Putative coiled-coil-helix-coiled-coil-helix domain-containing protein CHCHD2P9, mitochondrial	1064400000	590610000	2.93	Up
FIS1	Mitochondrial fission 1 protein	477890000	306770000	1.32	Up
NIPSNAP1	Protein NipSnap homolog 1	113820000	46729000	1.66	Up
BRD2	Bromodomain-containing protein 2	300600000	225620000	1.36	Up
THOC5	THO complex subunit 5 homolog	878530000	636030000	1.34	Up
VPS13D	Vacuolar protein sorting-associated protein 13D	5722700	2950500	1.34	Up
FBXO30	F-box only protein 30	264540000	159760000	1.43	Up
DDX59	Probable ATP-dependent RNA helicase DDX59	46273000	29855000	1.37	Up
CORO7	Coronin-7	861950000	428290000	1.42	Up
NDUFS4	NADH dehydrogenase [ubiquinone] iron-sulfur protein 4, mitochondrial	133040000	64579000	1.81	Up
ZNF592	Zinc finger protein 592	67073000	36995000	1.36	Up
BPGM	Bisphosphoglycerate mutase	86827000	40606000	1.34	Up
ENGASE	Cytosolic endo-beta-N-acetylglucosaminidase	21621000	12931000	1.38	Up
ZYX	Zyxin	2967800000	1705900000	1.53	Up
ANKZF1	Ankyrin repeat and zinc finger domain-containing protein 1	406860000	255930000	1.67	Up
C15orf40	UPF0235 protein C15orf40	77508000	15830000	3.43	Up
TUBD1	Tubulin delta chain	8886100	6131800	1.55	Up
FAHD1	Acylpyruvase FAHD1, mitochondrial	121160000	69124000	1.86	Up
CRADD	Death domain-containing protein CRADD	17086000	7243400	1.77	Up
TAF3	Transcription initiation factor TFIID subunit 3	6392500	6837500	1.33	Up
COMMD5	COMM domain-containing protein 5	68030000	41707000	1.49	Up
R3HDM4	R3H domain-containing protein 4	77819000	53241000	1.37	Up
ZCRB1	Zinc finger CCHC-type and RNA-binding motif-containing protein 1	36954000	15899000	1.78	Up
NDE1	Nuclear distribution protein nudE homolog 1	104540000	64591000	1.35	Up
C3orf37	UPF0361 protein C3orf37	208180000	140100000	1.39	Up
RAD54L2	Helicase ARIP4	11947000	7887700	1.57	Up
PSPH	Phosphoserine phosphatase	853370000	1079800000	1.63	Up
STAT6	Signal transducer and activator of transcription 6	66954000	40950000	2.19	Up
MT-ND4	NADH-ubiquinone oxidoreductase chain 4	174870000	91228000	1.87	Up
ZC3H8	Zinc finger CCCH domain-containing protein 8	217420000	111870000	1.97	Up
ZNF609	Zinc finger protein 609	106450000	64578000	2.07	Up
NDUFA13	NADH dehydrogenase [ubiquinone] 1 alpha subcomplex subunit 13	897660000	518140000	1.45	Up
GPHN	Gephyrin;Molybdopterin adenylyltransferase;Molybdopterin molybdenumtransferase	178140000	148960000	1.47	Up
JMJD8	JmjC domain-containing protein 8	22952000	9109900	1.66	Up
ST6GAL1	Beta-galactoside alpha-2,6-sialyltransferase 1	134340000	55061000	2.78	Up
IBTK	Inhibitor of Bruton tyrosine kinase	73016000	34214000	1.77	Up
KRTCAP2	Keratinocyte-associated protein 2	24538000	15274000	1.79	Up
MITF	Microphthalmia-associated transcription factor	168850000	81041000	1.88	Up
ARFGEF1	Brefeldin A-inhibited guanine nucleotide-exchange protein 1	158490000	90710000	1.6	Up
DVL3	Segment polarity protein dishevelled homolog DVL-3	33543000	23020000	1.64	Up
CISD1	CDGSH iron-sulfur domain-containing protein 1	3574800000	1863200000	1.69	Up
GTF2A1	Transcription initiation factor IIA subunit 1;Transcription initiation factor IIA alpha chain;Transcription initiation factor IIA beta chain	821570000	66906000	5.91	Up
FH	Fumarate hydratase, mitochondrial	20657000000	13194000000	1.31	Up
TMEM242	Transmembrane protein 242	101560000	47676000	1.77	Up
MCRS1	Microspherule protein 1	21568000	20966000	1.35	Up
ZNF579	Zinc finger protein 579	61070000	35658000	1.77	Up
APOL2	Apolipoprotein L2	126470000	62532000	1.75	Up
CYBRD1	Cytochrome b reductase 1	16817000	8696300	1.51	Up
TMX4	Thioredoxin-related transmembrane protein 4	37474000	13117000	3.03	Up
TBL1X	F-box-like/WD repeat-containing protein TBL1X	26381000	22785000	1.46	Up
CALB1	Calbindin	5960200000	2957700000	1.55	Up
SND1	Staphylococcal nuclease domain-containing protein 1	25587000000	16236000000	1.33	Up
RPAP1	RNA polymerase II-associated protein 1	640710000	398600000	1.31	Up
MT-CO1	Cytochrome c oxidase subunit 1	100570000	11890000	2.63	Up
RABGGTA	Geranylgeranyl transferase type-2 subunit alpha	219540000	228940000	1.39	Up
OXSM	3-oxoacyl-[acyl-carrier-protein] synthase, mitochondrial	297690000	187650000	1.57	Up
IBA57	Putative transferase CAF17, mitochondrial	211390000	131440000	1.55	Up
MIER1	Mesoderm induction early response protein 1	146600000	81440000	1.44	Up
USP33	Ubiquitin carboxyl-terminal hydrolase 33	7180900	4906000	1.5	Up
BAZ2A	Bromodomain adjacent to zinc finger domain protein 2A	67036000	33183000	1.39	Up
ALG10B;ALG10	Putative Dol-P-Glc:Glc(2)Man(9)GlcNAc(2)-PP-Dol alpha-1,2-glucosyltransferase;Dol-P-Glc:Glc(2)Man(9)GlcNAc(2)-PP-Dol alpha-1,2-glucosyltransferase	10212000	10017000	1.37	Up
PHKA1	Phosphorylase b kinase regulatory subunit alpha, skeletal muscle isoform	57884000	24708000	1.81	Up
SDHB	Succinate dehydrogenase [ubiquinone] iron-sulfur subunit, mitochondrial	1128000000	845360000	1.34	Up
SAGE1	Sarcoma antigen 1	4175000000	944650000	1.79	Up
TRAPPC4	Trafficking protein particle complex subunit 4	79556000	57726000	1.37	Up
NFE2	Transcription factor NF-E2 45 kDa subunit	179120000	94510000	1.59	Up
AKR1C3	Aldo-keto reductase family 1 member C3	619370000	117280000	4.3	Up
C21orf33	ES1 protein homolog, mitochondrial	3993000000	2819200000	1.41	Up
TIMM21	Mitochondrial import inner membrane translocase subunit Tim21	70466000	24019000	1.32	Up
LEO1	RNA polymerase-associated protein LEO1	495620000	280010000	1.6	Up
PRCP	Lysosomal Pro-X carboxypeptidase	437240000	258780000	1.33	Up
FARSB	Phenylalanine--tRNA ligase beta subunit	11519000000	7621700000	1.35	Up
MTHFS	5-formyltetrahydrofolate cyclo-ligase	40827000	43363000	1.5	Up
GSK3B	Glycogen synthase kinase-3 beta	185670000	125560000	1.36	Up
ABI1	Abl interactor 1	562230000	346330000	1.34	Up
APOA1BP	NAD(P)H-hydrate epimerase	2313100000	1237600000	1.67	Up
GFM2	Ribosome-releasing factor 2, mitochondrial	127370000	68593000	1.31	Up
EME1	Crossover junction endonuclease EME1	85973000	2334700	27.03	Up
CEPT1	Choline/ethanolaminephosphotransferase 1	148000000	67673000	1.49	Up
ETFA	Electron transfer flavoprotein subunit alpha, mitochondrial	11945000000	8794200000	1.35	Up
PER3	Period circadian protein homolog 3	64675000	36094000	1.46	Up
PTGS1	Prostaglandin G/H synthase 1	202800000	59080000	3.32	Up
NFYB	Nuclear transcription factor Y subunit beta	89840000	67442000	1.36	Up
MINK1	Misshapen-like kinase 1	31024000	10573000	2.27	Up
PKN2	Serine/threonine-protein kinase N2	57473000	139180000	1.41	Up
MGEA5	Bifunctional protein NCOAT;Protein O-GlcNAcase;Histone acetyltransferase	587080000	342420000	1.46	Up
EPB41	Protein 4.1	4679900000	3626900000	1.36	Up
ARHGAP17	Rho GTPase-activating protein 17	336930000	214030000	1.31	Up
C7orf26	Uncharacterized protein C7orf26	15211000	12008000	1.37	Up
NAGK	N-acetyl-D-glucosamine kinase	273180000	163400000	1.32	Up
ACTR10	Actin-related protein 10	103730000	56613000	1.69	Up
FEZ2	Fasciculation and elongation protein zeta-2	26256000	17885000	1.67	Up
TMEM135	Transmembrane protein 135	20787000	10447000	2.45	Up
VPS4B	Vacuolar protein sorting-associated protein 4B	195230000	118380000	1.57	Up
NFYA	Nuclear transcription factor Y subunit alpha	84387000	45484000	1.46	Up
LYPLA2	Acyl-protein thioesterase 2	2897700000	1810600000	1.71	Up
HDDC3	Guanosine-3,5-bis(diphosphate) 3-pyrophosphohydrolase MESH1	201030000	122510000	1.45	Up
ICT1	Peptidyl-tRNA hydrolase ICT1, mitochondrial	43582000	39162000	1.51	Up
BET1	BET1 homolog	60181000	35349000	1.44	Up
DAB2	Disabled homolog 2	88412000	42516000	1.49	Up
METTL7A	Methyltransferase-like protein 7A	968130000	452830000	1.76	Up
DDX28	Probable ATP-dependent RNA helicase DDX28	146910000	92245000	1.33	Up
TLK2	Serine/threonine-protein kinase tousled-like 2	105910000	46925000	1.66	Up
EHD3	EH domain-containing protein 3	87277000	39486000	1.63	Up
DCAF8	DDB1- and CUL4-associated factor 8	352720000	182970000	1.47	Up
NDUFB6	NADH dehydrogenase [ubiquinone] 1 beta subcomplex subunit 6	44407000	20683000	2.42	Up
TXNDC15	Thioredoxin domain-containing protein 15	65766000	34381000	1.37	Up
JAK1	Tyrosine-protein kinase JAK1	61482000	27142000	1.73	Up
NQO2	Ribosyldihydronicotinamide dehydrogenase [quinone]	1600500000	875170000	1.44	Up
KIFAP3	Kinesin-associated protein 3	23393000	15535000	1.46	Up
MMAB	Cob(I)yrinic acid a,c-diamide adenosyltransferase, mitochondrial	613850000	426570000	1.34	Up
MAGEB1;MAGEB4;MAGEB10	Melanoma-associated antigen B1;Melanoma-associated antigen B4;Melanoma-associated antigen B10	252320000	132430000	1.9	Up
BID	BH3-interacting domain death agonist;BH3-interacting domain death agonist p15;BH3-interacting domain death agonist p13;BH3-interacting domain death agonist p11	1364700000	957250000	1.32	Up
ALG9	Alpha-1,2-mannosyltransferase ALG9	28896000	18853000	1.34	Up
TOP3A	DNA topoisomerase 3-alpha	97982000	141420000	1.42	Up
CCDC53	WASH complex subunit CCDC53	224050000	150160000	1.62	Up
HDHD1	Pseudouridine-5-monophosphatase	489160000	332860000	1.55	Up
POLG	DNA polymerase subunit gamma-1	33846000	16698000	1.51	Up
MGST3	Microsomal glutathione S-transferase 3	314180000	193060000	1.6	Up
YTHDF1	YTH domain family protein 1	81102000	29465000	1.34	Up
PSMF1	Proteasome inhibitor PI31 subunit	1065000000	625930000	1.39	Up
AMBRA1	Activating molecule in BECN1-regulated autophagy protein 1	86587000	51050000	1.41	Up
NRGN	Neurogranin;NEUG(55-78)	35044000	13334000	2.36	Up
ACTBL2	Beta-actin-like protein 2	174590000	80049000	1.9	Up
ZFP91	E3 ubiquitin-protein ligase ZFP91	39842000	23991000	1.57	Up
C3orf17	Uncharacterized protein C3orf17	18645000	16405000	1.34	Up
MGST2	Microsomal glutathione S-transferase 2	276870000	176360000	1.88	Up
EWSR1	RNA-binding protein EWS	3625100000	2848200000	1.31	Up
CXXC1	CpG-binding protein	121150000	76659000	1.32	Up
VPS13A	Vacuolar protein sorting-associated protein 13A	25980000	15902000	1.57	Up
MP68	6.8 kDa mitochondrial proteolipid	1036700000	826630000	1.32	Up
MFF	Mitochondrial fission factor	243240000	123510000	1.8	Up
PIK3C3	Phosphatidylinositol 3-kinase catalytic subunit type 3	108820000	71215000	1.51	Up
EIF4G3	Eukaryotic translation initiation factor 4 gamma 3	13752000	6926900	2.71	Up
ZNF766;ZNF347;ZNF160	Zinc finger protein 766;Zinc finger protein 347;Zinc finger protein 160	24983000	11601000	1.35	Up
ASL	Argininosuccinate lyase	34795000	21705000	1.45	Up
KLHL12	Kelch-like protein 12	14561000	8282800	1.4	Up
RFESD	Rieske domain-containing protein	196000000	127680000	1.41	Up
ERGIC3	Endoplasmic reticulum-Golgi intermediate compartment protein 3	237880000	177360000	1.35	Up
NFATC3	Nuclear factor of activated T-cells, cytoplasmic 3	30637000	22163000	1.35	Up
MICAL2	Protein-methionine sulfoxide oxidase MICAL2	74148000	63419000	1.61	Up
DHRS2	Dehydrogenase/reductase SDR family member 2	85333000	48264000	2.31	Up
GDI1	Rab GDP dissociation inhibitor alpha	1433400000	993290000	1.38	Up
KIAA1279	KIF1-binding protein	568610000	368080000	1.43	Up
STARD4	StAR-related lipid transfer protein 4	58679000	28146000	1.88	Up
HCCS	Cytochrome c-type heme lyase	1504500000	1036400000	1.4	Up
ZNF184	Zinc finger protein 184	22960000	13857000	1.31	Up
TMEM97	Transmembrane protein 97	331490000	236420000	1.49	Up
NAT10	N-acetyltransferase 10	7493800000	5164400000	1.33	Up
RPL39P5;RPL39	Putative 60S ribosomal protein L39-like 5;60S ribosomal protein L39	2018300000	1592500000	1.35	Up
GGCX	Vitamin K-dependent gamma-carboxylase	219260000	95819000	1.74	Up
SLC25A37	Mitoferrin-1	27200000	11470000	1.98	Up
RRP8	Ribosomal RNA-processing protein 8	1770800000	1034300000	1.38	Up
B2M	Beta-2-microglobulin;Beta-2-microglobulin form pI 5.3	3122200000	1575000000	1.72	Up
HPRT1	Hypoxanthine-guanine phosphoribosyltransferase	6111100000	3475800000	1.64	Up
SNX27	Sorting nexin-27	257700000	191490000	1.34	Up
ABCB7	ATP-binding cassette sub-family B member 7, mitochondrial	288030000	176090000	1.31	Up
NDUFA9	NADH dehydrogenase [ubiquinone] 1 alpha subcomplex subunit 9, mitochondrial	692250000	346400000	1.42	Up
PRKCA	Protein kinase C alpha type	76369000	26952000	1.75	Up
NUDT12	Peroxisomal NADH pyrophosphatase NUDT12	167660000	92939000	1.6	Up
STRIP1	Striatin-interacting protein 1	81470000	39191000	1.56	Up
PYGL	Glycogen phosphorylase, liver form	31789000	16463000	1.75	Up
PYGO2	Pygopus homolog 2	20095000	7828400	1.84	Up
C12orf23	UPF0444 transmembrane protein C12orf23	57414000	35139000	1.66	Up
AKAP1	A-kinase anchor protein 1, mitochondrial	108440000	62165000	1.97	Up
APOC1	Apolipoprotein C-I;Truncated apolipoprotein C-I	229010000	83003000	2.51	Up
PREB	Prolactin regulatory element-binding protein	413350000	263340000	1.61	Up
UBXN7	UBX domain-containing protein 7	1980900000	1154100000	1.48	Up
NARS	Asparagine--tRNA ligase, cytoplasmic	9927800000	6764900000	1.32	Up
BAG3	BAG family molecular chaperone regulator 3	812840000	552850000	1.35	Up
MGAT2	Alpha-1,6-mannosyl-glycoprotein 2-beta-N-acetylglucosaminyltransferase	140630000	103860000	1.35	Up
CAPN7	Calpain-7	546770000	358300000	1.33	Up
PAGE5	P antigen family member 5	1986000000	1169800000	1.54	Up
VRK2	Serine/threonine-protein kinase VRK2	132590000	74622000	1.33	Up
ZCCHC9	Zinc finger CCHC domain-containing protein 9	270910000	113090000	1.6	Up
PHC2	Polyhomeotic-like protein 2	184640000	112960000	1.57	Up
CLPTM1L	Cleft lip and palate transmembrane protein 1-like protein	141810000	107350000	1.53	Up
SUPT3H	Transcription initiation protein SPT3 homolog	10017000	8730400	1.41	Up
TROAP	Tastin	31656000	23798000	1.69	Up
ERCC2	TFIIH basal transcription factor complex helicase XPD subunit	266960000	173380000	1.4	Up
ARL6IP6	ADP-ribosylation factor-like protein 6-interacting protein 6	55858000	34505000	1.32	Up
CTPS2	CTP synthase 2	827150000	601620000	1.42	Up
EIF2AK4	Eukaryotic translation initiation factor 2-alpha kinase 4	15568000	11107000	1.58	Up
ASNS	Asparagine synthetase [glutamine-hydrolyzing]	15692000000	10295000000	1.32	Up
GLUD2	Glutamate dehydrogenase 2, mitochondrial	82114000	52702000	1.5	Up
RASA1	Ras GTPase-activating protein 1	26352000	25413000	1.31	Up
KSR1	Kinase suppressor of Ras 1	232600000	139620000	1.76	Up
TIMM22	Mitochondrial import inner membrane translocase subunit Tim22	110390000	48389000	1.95	Up
KCTD3	BTB/POZ domain-containing protein KCTD3	38664000	276310000	1.48	Up
GATSL2;GATSL3;GATSL1	GATS-like protein 2;GATS-like protein 3;GATS-like protein 1	50363000	26221000	1.5	Up
COX17	Cytochrome c oxidase copper chaperone	1119900000	527520000	1.44	Up
RNASEL	2-5A-dependent ribonuclease	69396000	35863000	1.35	Up
MRPL40	39S ribosomal protein L40, mitochondrial	433230000	273100000	1.43	Up
STARD10	PCTP-like protein	8534200	4133700	1.61	Up
PPP1R3D	Protein phosphatase 1 regulatory subunit 3D	56508000	38473000	1.66	Up
TMEM48	Nucleoporin NDC1	348770000	194570000	1.53	Up
COA3	Cytochrome c oxidase assembly protein 3 homolog, mitochondrial	773110000	502910000	1.32	Up
NDUFB1	NADH dehydrogenase [ubiquinone] 1 beta subcomplex subunit 1	474860000	295270000	1.49	Up
SPIN2B;SPIN2A	Spindlin-2B;Spindlin-2A	23907000	14769000	1.48	Up
TAPT1	Transmembrane anterior posterior transformation protein 1 homolog	157350000	64937000	1.84	Up
ATF1	Cyclic AMP-dependent transcription factor ATF-1	47077000	27364000	1.76	Up
NDUFS8	NADH dehydrogenase [ubiquinone] iron-sulfur protein 8, mitochondrial	429670000	261620000	1.59	Up
TSEN15	tRNA-splicing endonuclease subunit Sen15	551140000	282400000	1.75	Up
CRAT	Carnitine O-acetyltransferase	22344000	8254400	2.36	Up
MRPL10	39S ribosomal protein L10, mitochondrial	234270000	138710000	1.57	Up
GARS	Glycine--tRNA ligase	13055000000	8345400000	1.37	Up
BLVRB	Flavin reductase (NADPH)	26035000000	16901000000	1.33	Up
ROR2	Tyrosine-protein kinase transmembrane receptor ROR2	34251000	20110000	1.36	Up
SMIM1	Small integral membrane protein 1	40412000	29217000	1.35	Up
GTF2H3	General transcription factor IIH subunit 3	82986000	50116000	1.42	Up
METTL1	tRNA (guanine-N(7)-)-methyltransferase	1268300000	717420000	1.44	Up
MGA	MAX gene-associated protein	569700000	128850000	1.56	Up
SH2B3	SH2B adapter protein 3	18776000	7064000	1.61	Up
ADAT2	tRNA-specific adenosine deaminase 2	65028000	48519000	1.31	Up
TRAPPC8	Trafficking protein particle complex subunit 8	29227000	18325000	1.34	Up
MRPS10	28S ribosomal protein S10, mitochondrial	220710000	121120000	1.43	Up
GEMIN7	Gem-associated protein 7	47922000	25358000	1.78	Up
LEMD2	LEM domain-containing protein 2	302440000	196300000	1.34	Up
LAMP5	Lysosome-associated membrane glycoprotein 5	1967000000	402470000	4.22	Up
CYB5R1	NADH-cytochrome b5 reductase 1	985870000	761370000	1.32	Up
TANGO6	Transport and Golgi organization 6 homolog	12498000	8798100	1.35	Up
NDOR1	NADPH-dependent diflavin oxidoreductase 1	94952000	63047000	1.41	Up
DSCR3	Down syndrome critical region protein 3	103510000	65492000	1.43	Up
SEC11C	Signal peptidase complex catalytic subunit SEC11C	248150000	94634000	1.71	Up
WDR77	Methylosome protein 50	3738800000	2381300000	1.35	Up
RNF5	E3 ubiquitin-protein ligase RNF5	208770000	123590000	1.69	Up
FOXK2	Forkhead box protein K2	16382000	16358000	1.46	Up
PIN4	Peptidyl-prolyl cis-trans isomerase NIMA-interacting 4	1067400000	572860000	1.39	Up
NAT14	N-acetyltransferase 14	35905000	25541000	1.48	Up
CRYZ	Quinone oxidoreductase	5634700000	3230200000	1.47	Up
NDUFA7	NADH dehydrogenase [ubiquinone] 1 alpha subcomplex subunit 7	393480000	197190000	1.93	Up
GAGE2D;GAGE2A;GAGE2E;GAGE2B	G antigen 2D;G antigen 2A;G antigen 2E;G antigen 2B/2C	2536200000	327090000	3.32	Up
R3HCC1	R3H and coiled-coil domain-containing protein 1	24524000	13154000	1.62	Up
DHCR24	Delta(24)-sterol reductase	4400400000	2697800000	1.38	Up
HMGA1	High mobility group protein HMG-I/HMG-Y	7944500000	4324800000	1.48	Up
C2CD2L	C2 domain-containing protein 2-like	70063000	42976000	1.48	Up
ADO	2-aminoethanethiol dioxygenase	403120000	235670000	1.42	Up
OSTC	Oligosaccharyltransferase complex subunit OSTC	530140000	259240000	1.69	Up
C1orf52	UPF0690 protein C1orf52	177660000	106880000	1.72	Up
FBXO45	F-box/SPRY domain-containing protein 1	30604000	15493000	1.71	Up
GOT1	Aspartate aminotransferase, cytoplasmic	13745000000	9300400000	1.32	Up
HN1	Hematological and neurological expressed 1 protein	2604500000	1669700000	1.35	Up
CS	Citrate synthase, mitochondrial	14379000000	9431700000	1.33	Up
GCLM	Glutamate--cysteine ligase regulatory subunit	1197200000	749920000	1.45	Up
GIT1	ARF GTPase-activating protein GIT1	60011000	31049000	1.65	Up
GK3P;GK;GK2	Putative glycerol kinase 3;Glycerol kinase;Glycerol kinase 2	69648000	33517000	2.14	Up
EIF4EBP1	Eukaryotic translation initiation factor 4E-binding protein 1	249520000	91739000	1.39	Up
HACL1	2-hydroxyacyl-CoA lyase 1	359440000	148580000	1.94	Up
ZC3H18	Zinc finger CCCH domain-containing protein 18	1680400000	1054700000	2.3	Up
TAX1BP1	Tax1-binding protein 1	408020000	285140000	1.47	Up
TRIM58	Tripartite motif-containing protein 58	158120000	94390000	1.36	Up
LANCL1	LanC-like protein 1	556150000	327150000	1.42	Up
SMPD4	Sphingomyelin phosphodiesterase 4	632100000	495650000	1.38	Up
TMEM41B	Transmembrane protein 41B	945660000	463390000	2.11	Up
ADAM10	Disintegrin and metalloproteinase domain-containing protein 10	232290000	187980000	1.32	Up
ERCC4	DNA repair endonuclease XPF	103150000	57598000	1.6	Up
SPG21	Maspardin	64231000	49497000	1.33	Up
NDUFA4	NADH dehydrogenase [ubiquinone] 1 alpha subcomplex subunit 4	1051200000	597130000	1.57	Up
CLASRP	CLK4-associating serine/arginine rich protein	72423000	47211000	1.43	Up
KDM3A	Lysine-specific demethylase 3A	62439000	37207000	1.34	Up
STIM1	Stromal interaction molecule 1	1538600000	909720000	1.66	Up
ATAD2	ATPase family AAA domain-containing protein 2	236200000	157690000	1.34	Up
SURF2	Surfeit locus protein 2	388100000	165090000	1.67	Up
CTH	Cystathionine gamma-lyase	163760000	58603000	2.42	Up
CYP51A1	Lanosterol 14-alpha demethylase	5754000000	1595500000	1.59	Up
FAM129A	Protein Niban	50220000	35603000	1.31	Up
RCSD1	CapZ-interacting protein	193830000	61312000	2.27	Up
POLR3B	DNA-directed RNA polymerase III subunit RPC2	593970000	446610000	1.34	Up
HTATIP2	Oxidoreductase HTATIP2	931720000	549120000	1.32	Up
ZFP36L2	Zinc finger protein 36, C3H1 type-like 2	183170000	252220000	1.48	Up
HAGH	Hydroxyacylglutathione hydrolase, mitochondrial	250450000	136800000	1.74	Up
CCNC	Cyclin-C	24579000	18447000	1.48	Up
ETFB	Electron transfer flavoprotein subunit beta	9104400000	5847800000	1.41	Up
LYPLAL1	Lysophospholipase-like protein 1	567890000	354460000	1.31	Up
NARS2	Probable asparagine--tRNA ligase, mitochondrial	224000000	132440000	1.31	Up
PEX6	Peroxisome assembly factor 2	219740000	162280000	1.41	Up
ACY1	Aminoacylase-1	2455200000	1738500000	1.42	Up
EIF4ENIF1	Eukaryotic translation initiation factor 4E transporter	14307000	15440000	1.32	Up
PARD3	Partitioning defective 3 homolog	59041000	34653000	2.7	Up
WDR47	WD repeat-containing protein 47	26575000	14899000	1.32	Up
HBE1	Hemoglobin subunit epsilon	200580000000	113190000000	1.48	Up
STK38L	Serine/threonine-protein kinase 38-like	64935000	29486000	1.52	Up
WDR33	pre-mRNA 3 end processing protein WDR33	741270000	515100000	1.4	Up
NDNL2	Melanoma-associated antigen G1	84883000	34349000	1.69	Up
MRPS30	28S ribosomal protein S30, mitochondrial	266770000	172880000	1.48	Up
MTF2	Metal-response element-binding transcription factor 2	231800000	70082000	2.62	Up
TRAPPC9	Trafficking protein particle complex subunit 9	29935000	16089000	1.89	Up
NCDN	Neurochondrin	439790000	378840000	1.34	Up
CPEB4	Cytoplasmic polyadenylation element-binding protein 4	231810000	121250000	1.77	Up
ZNF687	Zinc finger protein 687	35632000	18889000	1.8	Up
WIPI2	WD repeat domain phosphoinositide-interacting protein 2	438900000	447050000	1.45	Up
CHD2	Chromodomain-helicase-DNA-binding protein 2	56131000	40848000	1.35	Up
SPAST	Spastin	311750000	191520000	1.58	Up
AGK	Acylglycerol kinase, mitochondrial	2467200000	1539600000	1.43	Up
PSRC1	Proline/serine-rich coiled-coil protein 1	47252000	34500000	1.42	Up
C12orf57	Protein C10	79150000	53052000	1.35	Up
SLC18B1	MFS-type transporter SLC18B1	36478000	19142000	1.81	Up
GCAT	2-amino-3-ketobutyrate coenzyme A ligase, mitochondrial	27697000	22580000	1.62	Up
KDM5B	Lysine-specific demethylase 5B	43253000	21843000	1.34	Up
AAK1	AP2-associated protein kinase 1	19602000	14902000	1.49	Up
ALKBH2	Alpha-ketoglutarate-dependent dioxygenase alkB homolog 2	12353000	9808800	1.62	Up
NTPCR	Cancer-related nucleoside-triphosphatase	1930900000	537320000	1.65	Up
AHNAK	Neuroblast differentiation-associated protein AHNAK	9582600000	3738600000	2.32	Up
GLB1	Beta-galactosidase	394930000	196150000	1.62	Up
EIF4A2	Eukaryotic initiation factor 4A-II	2132900000	1509000000	1.39	Up
CBL	E3 ubiquitin-protein ligase CBL	269920000	177470000	1.45	Up
KANK2	KN motif and ankyrin repeat domain-containing protein 2	34922000	23031000	1.43	Up
MT-CO3	Cytochrome c oxidase subunit 3	246380000	178950000	1.54	Up
HAX1	HCLS1-associated protein X-1	85739000	55234000	1.39	Up
GLG1	Golgi apparatus protein 1	519950000	400960000	1.38	Up
FAM210A	Protein FAM210A	72498000	34303000	2.09	Up
UGDH	UDP-glucose 6-dehydrogenase	389050000	230870000	1.38	Up
ACADM	Medium-chain specific acyl-CoA dehydrogenase, mitochondrial	4093900000	2954600000	1.4	Up
WARS	Tryptophan--tRNA ligase, cytoplasmic;T1-TrpRS;T2-TrpRS	22137000000	13818000000	1.4	Up
NANS	Sialic acid synthase	5948100000	3601000000	1.43	Up
MED16	Mediator of RNA polymerase II transcription subunit 16	22283000	21287000	1.33	Up
NAP1L4	Nucleosome assembly protein 1-like 4	6607500000	4163700000	1.47	Up
ASAP3	Arf-GAP with SH3 domain, ANK repeat and PH domain-containing protein 3	147170000	105080000	1.37	Up
MYCBP	C-Myc-binding protein	960980000	721180000	1.4	Up
AGL	Glycogen debranching enzyme;4-alpha-glucanotransferase;Amylo-alpha-1,6-glucosidase	2107100000	1340200000	1.47	Up
PPP1CB	Serine/threonine-protein phosphatase PP1-beta catalytic subunit	1724100000	1270500000	1.32	Up
TRMT10A	tRNA methyltransferase 10 homolog A	29490000	14766000	1.32	Up
KATNAL2	Katanin p60 ATPase-containing subunit A-like 2	1400900000	858240000	1.45	Up
HBZ	Hemoglobin subunit zeta	203360000000	134810000000	1.48	Up
C1orf85	Lysosomal protein NCU-G1	34689000	22084000	1.58	Up
LAGE3	L antigen family member 3	166290000	59264000	2.75	Up
GGT3P;GGT1;GGT2	Putative gamma-glutamyltranspeptidase 3;Putative gamma-glutamyltranspeptidase 3 heavy chain;Putative gamma-glutamyltranspeptidase 3 light chain;Gamma-glutamyltranspeptidase 1;Gamma-glutamyltranspeptidase 1 heavy chain;Gamma-glutamyltranspeptidase 1 light chain;Gamma-glutamyltranspeptidase 2;Gamma-glutamyltranspeptidase 2 heavy chain;Gamma-glutamyltranspeptidase 2 light chain	47131000	33755000	1.34	Up
ARHGAP1	Rho GTPase-activating protein 1	547340000	369920000	1.45	Up
MED19	Mediator of RNA polymerase II transcription subunit 19	138410000	88891000	1.47	Up
AGTRAP	Type-1 angiotensin II receptor-associated protein	124970000	70870000	1.57	Up
MRPL22	39S ribosomal protein L22, mitochondrial	636470000	277680000	1.56	Up
NDUFS5	NADH dehydrogenase [ubiquinone] iron-sulfur protein 5	492500000	300980000	1.7	Up
SYPL1	Synaptophysin-like protein 1	124250000	103820000	1.67	Up
COQ9	Ubiquinone biosynthesis protein COQ9, mitochondrial	453070000	250340000	1.36	Up
HIGD2A	HIG1 domain family member 2A, mitochondrial	150310000	81036000	2.26	Up
RAC3	Ras-related C3 botulinum toxin substrate 3	67877000	45757000	1.33	Up
FAM32A	Protein FAM32A	123330000	96254000	1.47	Up
CALCOCO1	Calcium-binding and coiled-coil domain-containing protein 1	38487000	23328000	1.67	Up
UBE2D4;UBE2D1	Ubiquitin-conjugating enzyme E2 D4;Ubiquitin-conjugating enzyme E2 D1	125030000	91979000	1.31	Up
BRE	BRCA1-A complex subunit BRE	292950000	190330000	1.32	Up
DNPEP	Aspartyl aminopeptidase	1365400000	1038600000	1.48	Up
STON2	Stonin-2	72819000	25187000	2.69	Up
SEC23A	Protein transport protein Sec23A	239200000	162390000	1.39	Up
CAPG	Macrophage-capping protein	1326700000	814880000	1.38	Up
DIS3L2	DIS3-like exonuclease 2	48783000	23059000	1.5	Up
HLA-B;HLA-A	HLA class I histocompatibility antigen, B-57 alpha chain;HLA class I histocompatibility antigen, B-58 alpha chain;HLA class I histocompatibility antigen, A-2 alpha chain	41752000	29180000	1.35	Up
WARS2	Tryptophan--tRNA ligase, mitochondrial	143640000	95017000	1.36	Up
FER	Tyrosine-protein kinase Fer	21114000	11241000	2.34	Up
NIPBL	Nipped-B-like protein	463320000	590120000	1.32	Up
GAPDHS	Glyceraldehyde-3-phosphate dehydrogenase, testis-specific	111480000	53796000	2.6	Up
NHP2	H/ACA ribonucleoprotein complex subunit 2	53015000	36616000	1.32	Up
MAGEB2	Melanoma-associated antigen B2	1843200000	1248700000	1.69	Up
GAGE4;GAGE12I;GAGE12G;GAGE12F;GAGE7;GAGE1;GAGE6;GAGE5;GAGE12J;GAGE12H;GAGE12B;GAGE3	G antigen 4;G antigen 12I;G antigen 12G;G antigen 12F;G antigen 7;G antigen 1;G antigen 6;G antigen 5;G antigen 12J;G antigen 12H;G antigen 12B/C/D/E;G antigen 3	2609700000	1650800000	1.61	Up
DOK1	Docking protein 1	43873000	29154000	1.51	Up
RPP38	Ribonuclease P protein subunit p38	296050000	187660000	1.35	Up
KIAA1191	Putative monooxygenase p33MONOX	187940000	10388000	23.17	Up
HS2ST1	Heparan sulfate 2-O-sulfotransferase 1	53042000	18819000	1.88	Up
COX4I1	Cytochrome c oxidase subunit 4 isoform 1, mitochondrial	10238000000	6375200000	1.41	Up
RPUSD3	RNA pseudouridylate synthase domain-containing protein 3	26407000	11091000	1.82	Up
PLIN2	Perilipin-2	87478000	57577000	1.49	Up
CMC2	COX assembly mitochondrial protein 2 homolog	485820000	331350000	1.56	Up
SCLY	Selenocysteine lyase	16294000	9217500	1.65	Up
PRMT5	Protein arginine N-methyltransferase 5;Protein arginine N-methyltransferase 5, N-terminally processed	10273000000	5834500000	1.45	Up
NSDHL	Sterol-4-alpha-carboxylate 3-dehydrogenase, decarboxylating	3220000000	2241400000	1.35	Up
FBLL1	rRNA/tRNA 2-O-methyltransferase fibrillarin-like protein 1	1119800000	833380000	1.73	Up
GSTM2	Glutathione S-transferase Mu 2	9692500	4885400	1.82	Up
ZNF318	Zinc finger protein 318	59467000	34492000	1.72	Up
CHMP4C	Charged multivesicular body protein 4c	58209000	26614000	1.65	Up
MAPRE3	Microtubule-associated protein RP/EB family member 3	47372000	24724000	1.6	Up
HTRA2	Serine protease HTRA2, mitochondrial	332610000	181350000	1.83	Up
MICALL2	MICAL-like protein 2	398460000	263350000	1.66	Up
CARS	Cysteine--tRNA ligase, cytoplasmic	5532500000	3162600000	1.5	Up
PRDX5	Peroxiredoxin-5, mitochondrial	8253800000	3654200000	1.83	Up
COMMD8	COMM domain-containing protein 8	154730000	122400000	1.33	Up
WDR4	tRNA (guanine-N(7)-)-methyltransferase subunit WDR4	611040000	415390000	1.35	Up
TAF8	Transcription initiation factor TFIID subunit 8	24937000	32533000	1.9	Up
EIF2B4	Translation initiation factor eIF-2B subunit delta	1500700000	1754900000	1.36	Up
IFI35	Interferon-induced 35 kDa protein	274490000	128010000	1.78	Up
NCOA4	Nuclear receptor coactivator 4	253690000	131740000	1.45	Up
C11orf54	Ester hydrolase C11orf54	370260000	145680000	1.88	Up
DNAJB4	DnaJ homolog subfamily B member 4	347800000	199000000	1.51	Up
ETFDH	Electron transfer flavoprotein-ubiquinone oxidoreductase, mitochondrial	203660000	140380000	1.4	Up
NFIX;NFIA	Nuclear factor 1 X-type;Nuclear factor 1 A-type	11794000	4445100	1.83	Up
BLOC1S1	Biogenesis of lysosome-related organelles complex 1 subunit 1	194000000	98854000	1.35	Up
ZNF761;ZNF138;ZNF429	Zinc finger protein 761;Zinc finger protein 138;Zinc finger protein 429	3127300	2644100	1.35	Up
USP46;USP12	Ubiquitin carboxyl-terminal hydrolase 46;Ubiquitin carboxyl-terminal hydrolase 12	14228000	10359000	1.41	Up
CKMT1A	Creatine kinase U-type, mitochondrial	1437600000	338590000	3.61	Up
ABHD12	Monoacylglycerol lipase ABHD12	27506000	14366000	1.38	Up
MT-ATP8	ATP synthase protein 8	1398400000	604730000	1.87	Up
PGLS	6-phosphogluconolactonase	3414900000	3968500000	1.62	Up
FBXO3	F-box only protein 3	24724000	17205000	1.39	Up
RAC2	Ras-related C3 botulinum toxin substrate 2	863280000	442470000	1.79	Up
APOBEC3F	DNA dC->dU-editing enzyme APOBEC-3F	40917000	25900000	1.32	Up
HUS1	Checkpoint protein HUS1	108050000	53650000	2.13	Up
PSME1	Proteasome activator complex subunit 1	4269800000	2508300000	1.5	Up
ATIC	Bifunctional purine biosynthesis protein PURH;Phosphoribosylaminoimidazolecarboxamide formyltransferase;IMP cyclohydrolase	30432000000	18556000000	1.39	Up
SCML2	Sex comb on midleg-like protein 2	298360000	218610000	1.35	Up
ACO2	Aconitate hydratase, mitochondrial	8955800000	5264200000	1.5	Up
CGGBP1	CGG triplet repeat-binding protein 1	85806000	62438000	1.49	Up
CDC42	Cell division control protein 42 homolog	3247400000	2881900000	1.46	Up
HLTF	Helicase-like transcription factor	455360000	357130000	1.36	Up
RAPGEF2	Rap guanine nucleotide exchange factor 2	67985000	42221000	1.39	Up
NMI	N-myc-interactor	175270000	85861000	1.55	Up
AKR1B1;AKR1B15	Aldose reductase;Aldo-keto reductase family 1 member B15	194000000	102620000	1.7	Up
C2orf44	WD repeat-containing protein C2orf44	162690000	112620000	1.36	Up
RASSF7	Ras association domain-containing protein 7	14990000	6468500	1.8	Up
OBFC1	CST complex subunit STN1	3448100	2419200	1.49	Up
C19orf25	UPF0449 protein C19orf25	258730000	149350000	1.81	Up
EML2	Echinoderm microtubule-associated protein-like 2	535900000	294950000	1.78	Up
PQBP1	Polyglutamine-binding protein 1	613420000	393680000	1.44	Up
MMADHC	Methylmalonic aciduria and homocystinuria type D protein, mitochondrial	262980000	141700000	1.68	Up
MAP7D1	MAP7 domain-containing protein 1	183110000	134810000	1.42	Up
NDUFB4	NADH dehydrogenase [ubiquinone] 1 beta subcomplex subunit 4	420670000	195280000	1.89	Up
TBC1D4	TBC1 domain family member 4	94219000	41147000	1.53	Up
LZTFL1	Leucine zipper transcription factor-like protein 1	752800000	399810000	1.34	Up
RTN4IP1	Reticulon-4-interacting protein 1, mitochondrial	256220000	172670000	1.47	Up
NABP1	SOSS complex subunit B2	11575000	6689600	1.97	Up
AFF4	AF4/FMR2 family member 4	24006000	17705000	1.47	Up
MYO6	Unconventional myosin-VI	112220000	35078000	1.42	Up
DCAF16	DDB1- and CUL4-associated factor 16	268610000	175150000	1.53	Up
PHIP	PH-interacting protein	480180000	297650000	1.49	Up
CCND3	G1/S-specific cyclin-D3	86076000	25702000	2.47	Up
MED17	Mediator of RNA polymerase II transcription subunit 17	101660000	72046000	1.44	Up
ACSL1	Long-chain-fatty-acid--CoA ligase 1	214250000	759250000	1.51	Up
PPOX	Protoporphyrinogen oxidase	598960000	272250000	1.71	Up
MTFR1L	Mitochondrial fission regulator 1-like	30767000	14509000	1.84	Up
PAGE2;PAGE2B	P antigen family member 2;Putative G antigen family E member 3	64915000	8089800	6.78	Up
IFRG15	15 kDa interferon-responsive protein	59829000	37350000	1.49	Up
DCP2	m7GpppN-mRNA hydrolase	92048000	158910000	1.39	Up
RPS6KA1	Ribosomal protein S6 kinase alpha-1	708360000	375230000	1.31	Up
PHKG2	Phosphorylase b kinase gamma catalytic chain, liver/testis isoform	139320000	65819000	1.72	Up
RPRD2	Regulation of nuclear pre-mRNA domain-containing protein 2	629660000	333670000	1.57	Up
RXRB	Retinoic acid receptor RXR-beta	210720000	143170000	1.36	Up
CD3EAP	DNA-directed RNA polymerase I subunit RPA34	1068900000	578590000	1.6	Up
ERMAP	Erythroid membrane-associated protein	7464500	3664000	1.63	Up
MAP1S	Microtubule-associated protein 1S;MAP1S heavy chain;MAP1S light chain	456740000	309520000	1.5	Up
HBA1	Hemoglobin subunit alpha	13316000000	3227200000	3.67	Up
CCBL1	Kynurenine--oxoglutarate transaminase 1	25093000	13890000	1.66	Up
MRPS18B	28S ribosomal protein S18b, mitochondrial	595670000	369280000	1.78	Up
HIBCH	3-hydroxyisobutyryl-CoA hydrolase, mitochondrial	1769700000	1119200000	1.33	Up
ZFAND2B	AN1-type zinc finger protein 2B	35561000	22154000	1.34	Up
UFL1	E3 UFM1-protein ligase 1	1289800000	863070000	1.4	Up
DNAJB11	DnaJ homolog subfamily B member 11	2036400000	1330800000	1.38	Up
DHDDS	Dehydrodolichyl diphosphate synthase	73026000	35036000	1.37	Up
FN1	Fibronectin;Anastellin;Ugl-Y1;Ugl-Y2;Ugl-Y3	1252600000	199960000	7.78	Up
TBC1D23	TBC1 domain family member 23	177550000	140570000	1.44	Up
MTA3	Metastasis-associated protein MTA3	188920000	125750000	1.38	Up
SRSF2	Serine/arginine-rich splicing factor 2	3152600000	1155000000	1.34	Up
GEMIN2	Gem-associated protein 2	170080000	103430000	1.36	Up
RHOT1	Mitochondrial Rho GTPase 1	72395000	61389000	1.36	Up
RPS6KB1	Ribosomal protein S6 kinase beta-1	67640000	17072000	3.71	Up
SAP18	Histone deacetylase complex subunit SAP18	1928100000	2050000000	1.48	Up
C12orf43	Uncharacterized protein C12orf43	80152000	51160000	1.45	Up
SNX9	Sorting nexin-9	1851100000	1158800000	1.43	Up
DPH2	Diphthamide biosynthesis protein 2	205610000	118840000	1.97	Up
MRGBP	MRG/MORF4L-binding protein	139420000	91787000	1.35	Up
KDM1B	Lysine-specific histone demethylase 1B	37427000	24505000	1.45	Up
HADHB	Trifunctional enzyme subunit beta, mitochondrial;3-ketoacyl-CoA thiolase	11226000000	7628900000	1.31	Up
PDLIM4	PDZ and LIM domain protein 4	560930000	285580000	1.79	Up
APPL1	DCC-interacting protein 13-alpha	106020000	91193000	1.37	Up
ZEB2	Zinc finger E-box-binding homeobox 2	16826000	3290000	3.18	Up
UBXN4	UBX domain-containing protein 4	350680000	181690000	1.79	Up
ZNF428	Zinc finger protein 428	384350000	273560000	1.53	Up
SRSF3	Serine/arginine-rich splicing factor 3	6582400000	4829300000	1.33	Up
ZCCHC8	Zinc finger CCHC domain-containing protein 8	531130000	358960000	1.44	Up
ANAPC13	Anaphase-promoting complex subunit 13	24614000	7408500	3.12	Up
MED25	Mediator of RNA polymerase II transcription subunit 25	66298000	30604000	1.62	Up
DLAT	Dihydrolipoyllysine-residue acetyltransferase component of pyruvate dehydrogenase complex, mitochondrial	7775600000	5043200000	1.31	Up
ATP5J	ATP synthase-coupling factor 6, mitochondrial	1110400000	559000000	1.7	Up
SUPT7L	STAGA complex 65 subunit gamma	27437000	22444000	1.38	Up
DMAP1	DNA methyltransferase 1-associated protein 1	41099000	28304000	1.32	Up
URGCP	Up-regulator of cell proliferation	57405000	40758000	1.53	Up
C1orf112	Uncharacterized protein C1orf112	120520000	41399000	1.51	Up
TMEM38B	Trimeric intracellular cation channel type B	33802000	14187000	1.35	Up
NDUFA10	NADH dehydrogenase [ubiquinone] 1 alpha subcomplex subunit 10, mitochondrial	71591000	81530000	1.33	Up
GBAS	Protein NipSnap homolog 2	456570000	286430000	1.34	Up
DSTYK	Dual serine/threonine and tyrosine protein kinase	11869000	7997600	1.77	Up
RSBN1L	Round spermatid basic protein 1-like protein	89514000	51833000	1.41	Up
CUL7	Cullin-7	323400000	37277000	2.28	Up
AK4	GTP:AMP phosphotransferase AK4, mitochondrial	1160200000	685680000	1.4	Up
LIN28B	Protein lin-28 homolog B	477330000	346080000	1.33	Up
AMPD2	AMP deaminase 2	840210000	1103800000	1.61	Up
PDCD4	Programmed cell death protein 4	244500000	113560000	2.23	Up
MICU2	Calcium uptake protein 2, mitochondrial	104410000	37059000	2.39	Up
RNF14	E3 ubiquitin-protein ligase RNF14	300310000	145020000	1.72	Up
ERCC1	DNA excision repair protein ERCC-1	23137000	10373000	1.86	Up
WDR62	WD repeat-containing protein 62	88077000	61387000	1.61	Up
MPDU1	Mannose-P-dolichol utilization defect 1 protein	370760000	210380000	1.55	Up
HEATR6	HEAT repeat-containing protein 6	57875000	37580000	1.5	Up
SHARPIN	Sharpin	12275000	9098300	1.54	Up
SARS2	Serine--tRNA ligase, mitochondrial	712850000	584450000	1.31	Up
SNRNP70	U1 small nuclear ribonucleoprotein 70 kDa	8064500000	5404900000	1.31	Up
SAMSN1	SAM domain-containing protein SAMSN-1	1855400000	869120000	1.73	Up
GMPPA	Mannose-1-phosphate guanyltransferase alpha	696490000	626140000	1.52	Up
RING1	E3 ubiquitin-protein ligase RING1	1212100000	757830000	1.33	Up
UBE2L3	Ubiquitin-conjugating enzyme E2 L3	32749000000	20396000000	1.57	Up
TOMM7	Mitochondrial import receptor subunit TOM7 homolog	69748000	38256000	1.59	Up
ABHD3	Abhydrolase domain-containing protein 3	28525000	5695900	2.5	Up
ATXN3	Ataxin-3	25128000	10282000	1.88	Up
HEMGN	Hemogen	9092500000	5156100000	1.51	Up
RNF31	E3 ubiquitin-protein ligase RNF31	14398000	7769100	1.57	Up
STRN3	Striatin-3	174580000	135470000	1.34	Up
SNX33	Sorting nexin-33	137490000	74565000	1.57	Up
ATG101	Autophagy-related protein 101	104990000	52928000	1.97	Up
MCCC1	Methylcrotonoyl-CoA carboxylase subunit alpha, mitochondrial	249090000	142530000	1.51	Up
WDR24	WD repeat-containing protein 24	7387800	2122400	1.56	Up
MARK3	MAP/microtubule affinity-regulating kinase 3	144560000	87518000	1.47	Up
MYO1C	Unconventional myosin-Ic	147860000	100670000	1.55	Up
MECP2	Methyl-CpG-binding protein 2	117190000	67849000	1.69	Up
PDHX	Pyruvate dehydrogenase protein X component, mitochondrial	538840000	309690000	1.4	Up
INTS3	Integrator complex subunit 3	539470000	345180000	1.39	Up
FAM184B	Protein FAM184B	66001000	41959000	1.46	Up
RALGAPB	Ral GTPase-activating protein subunit beta	60511000	18773000	2.73	Up
PSAP	Proactivator polypeptide;Saposin-A;Saposin-B-Val;Saposin-B;Saposin-C;Saposin-D	7106300000	3793500000	1.59	Up
TTC38	Tetratricopeptide repeat protein 38	46868000	26393000	1.4	Up
NOSTRIN	Nostrin	58151000	46444000	1.32	Up
NDUFB9	NADH dehydrogenase [ubiquinone] 1 beta subcomplex subunit 9	833860000	383900000	1.95	Up
MT-ND1	NADH-ubiquinone oxidoreductase chain 1	34063000	12321000	2.38	Up
SQSTM1	Sequestosome-1	2838200000	1085400000	2.22	Up
DNTTIP1	Deoxynucleotidyltransferase terminal-interacting protein 1	54432000	11098000	3.18	Up
ZNF888	Zinc finger protein 888	8288500	7524900	1.61	Up
ZYG11B	Protein zyg-11 homolog B	129070000	77559000	1.39	Up
RBP5	Retinol-binding protein 5	160120000	32209000	4.71	Up
MT-ND3	NADH-ubiquinone oxidoreductase chain 3	66794000	11384000	3.77	Up
PPP1R14B	Protein phosphatase 1 regulatory subunit 14B	802080000	520560000	1.53	Up
ARIH2	E3 ubiquitin-protein ligase ARIH2	139020000	81764000	1.42	Up
GDPD1	Glycerophosphodiester phosphodiesterase domain-containing protein 1	68860000	34713000	1.51	Up
MTMR9	Myotubularin-related protein 9	62090000	42734000	1.52	Up
SYP	Synaptophysin	67269000	39800000	1.99	Up
FECH	Ferrochelatase, mitochondrial	2786900000	1914400000	1.32	Up
MPV17L2	Mpv17-like protein 2	100990000	55794000	2.23	Up
ZNHIT3	Zinc finger HIT domain-containing protein 3	30447000	9011800	1.65	Up
MOB2	MOB kinase activator 2	61156000	38259000	1.66	Up
SAPCD2	Suppressor APC domain-containing protein 2	15297000	6202600	1.62	Up
EIF4EBP2	Eukaryotic translation initiation factor 4E-binding protein 2	168730000	105850000	1.45	Up
PHKB	Phosphorylase b kinase regulatory subunit beta	264930000	195020000	1.32	Up
NECAP2	Adaptin ear-binding coat-associated protein 2	486610000	358690000	1.33	Up
FAM103A1	RNMT-activating mini protein	299220000	146620000	1.65	Up
GALK1	Galactokinase	1033600000	612370000	1.41	Up
44625	E3 ubiquitin-protein ligase MARCH5	248770000	206090000	1.62	Up
ZNF691	Zinc finger protein 691	25022000	15590000	1.48	Up
SEC22B	Vesicle-trafficking protein SEC22b	3091000000	2045500000	1.37	Up
SMIM20	Small integral membrane protein 20	299440000	153450000	1.84	Up
PCK2	Phosphoenolpyruvate carboxykinase [GTP], mitochondrial	1180400000	887370000	1.37	Up
RNF185	E3 ubiquitin-protein ligase RNF185	14448000	4246700	2.92	Up
RAD51C	DNA repair protein RAD51 homolog 3	50861000	39159000	1.69	Up
RHOT2	Mitochondrial Rho GTPase 2	1466000000	938640000	1.36	Up
IRF2BP1	Interferon regulatory factor 2-binding protein 1	586540000	403180000	1.35	Up
DHRS3	Short-chain dehydrogenase/reductase 3	78917000	44756000	1.54	Up
STARD7	StAR-related lipid transfer protein 7, mitochondrial	217000000	93989000	1.92	Up
SNAP23	Synaptosomal-associated protein 23	4101400000	2524700000	1.42	Up
NSL1	Kinetochore-associated protein NSL1 homolog	103950000	67202000	1.31	Up
AMPD3	AMP deaminase 3	103580000	51704000	1.64	Up
LRRC57	Leucine-rich repeat-containing protein 57	151500000	90771000	1.56	Up
ICAM1	Intercellular adhesion molecule 1	147130000	69257000	1.96	Up
NDUFS3	NADH dehydrogenase [ubiquinone] iron-sulfur protein 3, mitochondrial	2405900000	1138200000	1.56	Up
ORC6	Origin recognition complex subunit 6	244820000	70716000	2.26	Up
TMEM126A	Transmembrane protein 126A	413290000	271500000	1.32	Up
USP54	Inactive ubiquitin carboxyl-terminal hydrolase 54	24220000	11831000	2.69	Up
PLXNA1	Plexin-A1	246880000	165170000	1.35	Up
UBQLN2	Ubiquilin-2	686880000	386360000	1.52	Up
ZNF384	Zinc finger protein 384	235490000	156880000	1.41	Up
PRKAA1	5-AMP-activated protein kinase catalytic subunit alpha-1	572700000	341130000	1.36	Up
ATG7	Ubiquitin-like modifier-activating enzyme ATG7	534130000	358650000	1.44	Up
NDUFA5	NADH dehydrogenase [ubiquinone] 1 alpha subcomplex subunit 5	1673100000	993500000	1.54	Up
ARPP19	cAMP-regulated phosphoprotein 19	26551000	17285000	1.59	Up
ATAD2B	ATPase family AAA domain-containing protein 2B	24721000	10725000	1.7	Up
SRGAP2C;SRGAP2	SLIT-ROBO Rho GTPase-activating protein 2C;SLIT-ROBO Rho GTPase-activating protein 2	165950000	105900000	1.32	Up
RBM33	RNA-binding protein 33	282530000	156320000	1.42	Up
METTL14	Methyltransferase-like protein 14	119420000	81196000	1.35	Up
SSX1	Protein SSX1	212080000	135100000	1.57	Up
TMEM192	Transmembrane protein 192	54758000	24808000	2.24	Up
MPI	Mannose-6-phosphate isomerase	206950000	134290000	1.33	Up
APMAP	Adipocyte plasma membrane-associated protein	446880000	282930000	1.39	Up
NBEAL2	Neurobeachin-like protein 2	268910000	301520000	1.62	Up
SH3PXD2A	SH3 and PX domain-containing protein 2A	19972000	8840000	1.32	Up
CNOT4	CCR4-NOT transcription complex subunit 4	93745000	74553000	1.31	Up
ELP3	Elongator complex protein 3	982320000	665390000	1.34	Up
PSME4	Proteasome activator complex subunit 4	1777800000	1228900000	1.35	Up
TMEM11	Transmembrane protein 11, mitochondrial	151770000	97232000	1.35	Up
SLC37A4	Glucose-6-phosphate translocase	95771000	46459000	1.33	Up
FAHD2A;FAHD2B	Fumarylacetoacetate hydrolase domain-containing protein 2A;Fumarylacetoacetate hydrolase domain-containing protein 2B	1056900000	619090000	1.48	Up
UBN1	Ubinuclein-1	117580000	50220000	1.4	Up
APOE	Apolipoprotein E	1391900000	137290000	9.55	Up
AKR1A1	Alcohol dehydrogenase [NADP(+)]	3420500000	2241000000	1.39	Up
NDUFA8	NADH dehydrogenase [ubiquinone] 1 alpha subcomplex subunit 8	1381700000	675760000	1.86	Up
ALDOC	Fructose-bisphosphate aldolase C	13295000000	8854000000	1.35	Up
PCCA	Propionyl-CoA carboxylase alpha chain, mitochondrial	149840000	94911000	1.37	Up
UBR1	E3 ubiquitin-protein ligase UBR1	379330000	264760000	1.4	Up
NDUFV2	NADH dehydrogenase [ubiquinone] flavoprotein 2, mitochondrial	816610000	476930000	1.41	Up
AGFG1	Arf-GAP domain and FG repeat-containing protein 1	570020000	421360000	1.33	Up
OPTN	Optineurin	64884000	34327000	1.56	Up
FBXL20	F-box/LRR-repeat protein 20	88776000	67149000	1.36	Up
SCG3	Secretogranin-3	280900000	104160000	1.81	Up
TIMP1	Metalloproteinase inhibitor 1	1664100000	682550000	2.83	Up
TRIM25	E3 ubiquitin/ISG15 ligase TRIM25	2578400000	1995200000	1.37	Up
EMG1	Ribosomal RNA small subunit methyltransferase NEP1	1053200000	701500000	1.36	Up
C5orf22	UPF0489 protein C5orf22	173530000	107120000	1.54	Up
GLMN	Glomulin	366910000	245740000	1.45	Up
C6orf89	Bombesin receptor-activated protein C6orf89	19453000	10324000	2.02	Up
PAF1	RNA polymerase II-associated factor 1 homolog	1173300000	646340000	1.39	Up
YBX3	Y-box-binding protein 3	1323300000	785140000	1.39	Up
ACAD10	Acyl-CoA dehydrogenase family member 10	35698000	8549900	2.59	Up
MAPK3	Mitogen-activated protein kinase 3	62216000	37169000	1.62	Up
CCNY	Cyclin-Y	169220000	124370000	1.4	Up
PPAT	Amidophosphoribosyltransferase	2121900000	1399200000	1.31	Up
MRPL50	39S ribosomal protein L50, mitochondrial	458470000	286000000	1.34	Up
MDC1	Mediator of DNA damage checkpoint protein 1	1051500000	853330000	1.44	Up
CMC1	COX assembly mitochondrial protein homolog	31358000	26069000	1.62	Up
DYNC1LI2	Cytoplasmic dynein 1 light intermediate chain 2	165520000	97860000	1.33	Up
DCTN6	Dynactin subunit 6	96915000	63768000	1.51	Up
HMGN4	High mobility group nucleosome-binding domain-containing protein 4	1531200000	374430000	3.05	Up
KLHL36	Kelch-like protein 36	62921000	47683000	1.38	Up
CAST	Calpastatin	1114000000	711490000	1.45	Up
SLC27A2	Very long-chain acyl-CoA synthetase	890140000	393670000	1.67	Up
ZBTB8OS	Protein archease	80207000	49194000	1.31	Up
KLHDC3	Kelch domain-containing protein 3	13889000	12959000	1.56	Up
RXRA;RXRG	Retinoic acid receptor RXR-alpha;Retinoic acid receptor RXR-gamma	21010000	22408000	0.69	Down
CCDC91	Coiled-coil domain-containing protein 91	69512000	79156000	0.71	Down
ZNF385A	Zinc finger protein 385A	90379000	122150000	0.54	Down
FNDC3A	Fibronectin type-III domain-containing protein 3A	12123000	18502000	0.59	Down
CHEK1	Serine/threonine-protein kinase Chk1	618380000	461700000	0.73	Down
ARHGAP18	Rho GTPase-activating protein 18	330100000	475420000	0.67	Down
N4BP1	NEDD4-binding protein 1	87498000	112050000	0.73	Down
ACSM3	Acyl-coenzyme A synthetase ACSM3, mitochondrial	175130000	313680000	0.5	Down
SAMD1	Atherin	42851000	63773000	0.64	Down
MFGE8	Lactadherin;Lactadherin short form;Medin	539350000	726320000	0.63	Down
SLC4A2	Anion exchange protein 2	125380000	127000000	0.66	Down
RENBP	N-acylglucosamine 2-epimerase	347890000	787270000	0.34	Down
RNF149	E3 ubiquitin-protein ligase RNF149	41277000	71234000	0.56	Down
LTV1	Protein LTV1 homolog	1318000000	1338900000	0.71	Down
SPTA1	Spectrin alpha chain, erythrocytic 1	5806700000	8226600000	0.57	Down
PTGFRN	Prostaglandin F2 receptor negative regulator	42392000	85498000	0.45	Down
PRKAR2B	cAMP-dependent protein kinase type II-beta regulatory subunit	673740000	857350000	0.7	Down
PPP3CA	Serine/threonine-protein phosphatase 2B catalytic subunit alpha isoform	34356000	45470000	0.69	Down
SLC7A6OS	Probable RNA polymerase II nuclear localization protein SLC7A6OS	9272400	11708000	0.64	Down
FAM118A	Protein FAM118A	64969000	62908000	0.74	Down
LAMTOR5	Ragulator complex protein LAMTOR5	1142000000	1189200000	0.76	Down
SLC6A6	Sodium- and chloride-dependent taurine transporter	14922000	17699000	0.66	Down
TRAPPC5	Trafficking protein particle complex subunit 5	118740000	145400000	0.68	Down
SPATS2L	SPATS2-like protein	417690000	576380000	0.7	Down
UAP1L1	UDP-N-acetylhexosamine pyrophosphorylase-like protein 1	34809000	61468000	0.56	Down
DDX11L8;DDX12P;DDX11	Putative ATP-dependent RNA helicase DDX11-like protein 8;Putative ATP-dependent RNA helicase DDX12;Probable ATP-dependent RNA helicase DDX11	9718800	15104000	0.49	Down
ANLN	Actin-binding protein anillin	364410000	407290000	0.76	Down
LRP10	Low-density lipoprotein receptor-related protein 10	24662000	54056000	0.65	Down
CBFA2T3	Protein CBFA2T3	548640000	482080000	0.74	Down
UTP23	rRNA-processing protein UTP23 homolog	153150000	190460000	0.68	Down
DPYSL2	Dihydropyrimidinase-related protein 2	51825000	97083000	0.55	Down
DYM	Dymeclin	15479000	46879000	0.25	Down
PARVB	Beta-parvin	252320000	169590000	0.73	Down
TUBAL3	Tubulin alpha chain-like 3	261200000	291290000	0.72	Down
TSPAN13	Tetraspanin-13	488500000	941450000	0.57	Down
RIC8B	Synembryn-B	36909000	218470000	0.14	Down
FAM65A	Protein FAM65A	8203300	8657500	0.62	Down
DOLPP1	Dolichyldiphosphatase 1	37035000	57728000	0.57	Down
WDR83	WD repeat domain-containing protein 83	21700000	47744000	0.24	Down
CMPK2	UMP-CMP kinase 2, mitochondrial	70097000	89207000	0.72	Down
ELMSAN1	ELM2 and SANT domain-containing protein 1	20194000	46373000	0.48	Down
AGPAT9	Glycerol-3-phosphate acyltransferase 3	48662000	80713000	0.41	Down
TNFRSF8	Tumor necrosis factor receptor superfamily member 8	25492000	49505000	0.38	Down
DBN1	Drebrin	1069100000	1221200000	0.72	Down
UBE2R2	Ubiquitin-conjugating enzyme E2 R2	64002000	91503000	0.63	Down
ELMOD2	ELMO domain-containing protein 2	66707000	5396600000	0.004	Down
MON1B	Vacuolar fusion protein MON1 homolog B	38459000	38901000	0.69	Down
NUCB2	Nucleobindin-2;Nesfatin-1	1035700000	1174100000	0.74	Down
C17orf75	Protein Njmu-R1	4320600	5342000	0.71	Down
WDR37	WD repeat-containing protein 37	11973000	28699000	0.24	Down
ACN9	Protein ACN9 homolog, mitochondrial	9614200	13601000	0.72	Down
SNX3	Sorting nexin-3	2373800000	2733300000	0.68	Down
FAM96A	MIP18 family protein FAM96A	393240000	325880000	0.75	Down
FBXO46	F-box only protein 46	9920400	10518000	0.7	Down
DDX26B	Protein DDX26B	98665000	90143000	0.66	Down
ATP2B4	Plasma membrane calcium-transporting ATPase 4	894810000	561720000	0.7	Down
RER1	Protein RER1	336030000	384340000	0.76	Down
ARFIP1	Arfaptin-1	238270000	254090000	0.68	Down
IVNS1ABP	Influenza virus NS1A-binding protein	135560000	272210000	0.39	Down
PFKFB4	6-phosphofructo-2-kinase/fructose-2,6-bisphosphatase 4;6-phosphofructo-2-kinase;Fructose-2,6-bisphosphatase	35535000	179580000	0.3	Down
LAMTOR4	Ragulator complex protein LAMTOR4	128940000	177080000	0.58	Down
TFDP1	Transcription factor Dp-1	21932000	19434000	0.62	Down
TM9SF1	Transmembrane 9 superfamily member 1	33195000	36556000	0.66	Down
BCL10	B-cell lymphoma/leukemia 10	47463000	229050000	0.42	Down
ADD2	Beta-adducin	562870000	581750000	0.69	Down
EOGT	EGF domain-specific O-linked N-acetylglucosamine transferase	14956000	13044000	0.64	Down
STUB1	E3 ubiquitin-protein ligase CHIP	1768800000	2527700000	0.71	Down
B3GNT2	UDP-GlcNAc:betaGal beta-1,3-N-acetylglucosaminyltransferase 2	23034000	14624000	0.57	Down
MOCS2	Molybdopterin synthase catalytic subunit	112320000	968410000	0.28	Down
PYCARD	Apoptosis-associated speck-like protein containing a CARD	69390000	209180000	0.23	Down
ITCH	E3 ubiquitin-protein ligase Itchy homolog	235470000	292430000	0.72	Down
RAF1	RAF proto-oncogene serine/threonine-protein kinase	107150000	89167000	0.72	Down
CARD11	Caspase recruitment domain-containing protein 11	24328000	95178000	0.51	Down
LMO2	Rhombotin-2	68864000	75742000	0.67	Down
TACC1	Transforming acidic coiled-coil-containing protein 1	141580000	133520000	0.76	Down
NAGPA	N-acetylglucosamine-1-phosphodiester alpha-N-acetylglucosaminidase	48008000	59986000	0.69	Down
CYB5R4	Cytochrome b5 reductase 4	21668000	26123000	0.76	Down
C20orf112;NOL4	Uncharacterized protein C20orf112;Nucleolar protein 4	21564000	23185000	0.66	Down
FUNDC1	FUN14 domain-containing protein 1	8281300	54011000	0.23	Down
SKP2	S-phase kinase-associated protein 2	65173000	85024000	0.66	Down
TMEM50A	Transmembrane protein 50A	6144500	5547400	0.71	Down
OSTM1	Osteopetrosis-associated transmembrane protein 1	313880000	393160000	0.71	Down
CELF2	CUGBP Elav-like family member 2	187740000	674160000	0.27	Down
GPATCH4	G patch domain-containing protein 4	112220000	178350000	0.55	Down
JUND	Transcription factor jun-D	138520000	148110000	0.75	Down
CTCFL	Transcriptional repressor CTCFL	16130000	21163000	0.61	Down
TOP2A	DNA topoisomerase 2-alpha	13032000000	14399000000	0.75	Down
OPA3	Optic atrophy 3 protein	169230000	223040000	0.53	Down
KIAA0101	PCNA-associated factor	501580000	450420000	0.72	Down
CDC42SE2	CDC42 small effector protein 2	14728000	33174000	0.52	Down
ABRACL	Costars family protein ABRACL	267420000	851110000	0.29	Down
NME6	Nucleoside diphosphate kinase 6	33835000	41608000	0.68	Down
TPM1	Tropomyosin alpha-1 chain	22925000	30750000	0.73	Down
ARPC1A	Actin-related protein 2/3 complex subunit 1A	42828000	56584000	0.75	Down
ZFPM2	Zinc finger protein ZFPM2	17919000	30329000	0.61	Down
SPTBN1	Spectrin beta chain, non-erythrocytic 1	9232300000	10909000000	0.69	Down
GHDC	GH3 domain-containing protein	188850000	198090000	0.76	Down
TMX2	Thioredoxin-related transmembrane protein 2	328570000	456110000	0.61	Down
FTL	Ferritin light chain	229870000	282360000	0.76	Down
SLC30A5	Zinc transporter 5	70604000	72828000	0.74	Down
GOSR1	Golgi SNAP receptor complex member 1	545070000	705450000	0.68	Down
RBPJ;RBPJL	Recombining binding protein suppressor of hairless;Recombining binding protein suppressor of hairless-like protein	35465000	72852000	0.57	Down
LAMP1	Lysosome-associated membrane glycoprotein 1	1781100000	2052000000	0.74	Down
RNF138	E3 ubiquitin-protein ligase RNF138	60039000	75756000	0.74	Down
LAMTOR1	Ragulator complex protein LAMTOR1	545710000	670810000	0.69	Down
RASD1	Dexamethasone-induced Ras-related protein 1	104330000	139420000	0.62	Down
RBM48	RNA-binding protein 48	25801000	38460000	0.65	Down
PDLIM1	PDZ and LIM domain protein 1	5048600000	6715800000	0.61	Down
CLP1	Polyribonucleotide 5-hydroxyl-kinase Clp1	176460000	481690000	0.66	Down
C10orf35	Uncharacterized protein C10orf35	31543000	42387000	0.64	Down
WWP2;WWP1	NEDD4-like E3 ubiquitin-protein ligase WWP2;NEDD4-like E3 ubiquitin-protein ligase WWP1	97579000	107880000	0.68	Down
IKZF1	DNA-binding protein Ikaros	173550000	250130000	0.57	Down
KIF13B;KIF16B	Kinesin-like protein KIF13B;Kinesin-like protein KIF16B	14137000	21600000	0.48	Down
TIMELESS	Protein timeless homolog	22317000	34179000	0.69	Down
LZTS2	Leucine zipper putative tumor suppressor 2	7240100	8803200	0.74	Down
SETMAR	Histone-lysine N-methyltransferase SETMAR;Histone-lysine N-methyltransferase;Mariner transposase Hsmar1	33981000	41373000	0.73	Down
CD320	CD320 antigen	180850000	221670000	0.52	Down
TMEM9;TMEM9B	Transmembrane protein 9;Transmembrane protein 9B	187930000	204700000	0.72	Down
SRCAP	Helicase SRCAP	39829000	44277000	0.7	Down
ATG9A	Autophagy-related protein 9A	174890000	201760000	0.71	Down
MPC1	Mitochondrial pyruvate carrier 1	107740000	147650000	0.56	Down
CCDC23	Coiled-coil domain-containing protein 23	112770000	158450000	0.72	Down
GP1BB	Platelet glycoprotein Ib beta chain	471830000	1634800000	0.21	Down
SERINC1	Serine incorporator 1	36448000	49777000	0.5	Down
CD47	Leukocyte surface antigen CD47	256670000	519660000	0.4	Down
HELZ	Probable helicase with zinc finger domain	41693000	276850000	0.63	Down
SENP6	Sentrin-specific protease 6	16031000	13108000	0.62	Down
TM9SF3	Transmembrane 9 superfamily member 3	231870000	240370000	0.72	Down
SLC35B2	Adenosine 3-phospho 5-phosphosulfate transporter 1	52219000	74263000	0.61	Down
FAM60A	Protein FAM60A	30749000	34166000	0.65	Down
RAB24	Ras-related protein Rab-24	52122000	202110000	0.44	Down
TIPIN	TIMELESS-interacting protein	17911000	27660000	0.69	Down
VAMP7	Vesicle-associated membrane protein 7	538030000	690920000	0.66	Down
CFDP1	Craniofacial development protein 1	146370000	193140000	0.62	Down
GRAMD1A	GRAM domain-containing protein 1A	12199000	310310000	0.03	Down
MEF2C;MEF2A;MEF2D	Myocyte-specific enhancer factor 2C;Myocyte-specific enhancer factor 2A;Myocyte-specific enhancer factor 2D	23637000	28699000	0.64	Down
PNMA1	Paraneoplastic antigen Ma1	5319700	9467200	0.48	Down
UAP1	UDP-N-acetylhexosamine pyrophosphorylase;UDP-N-acetylgalactosamine pyrophosphorylase;UDP-N-acetylglucosamine pyrophosphorylase	3287000000	4155800000	0.72	Down
SNRNP27	U4/U6.U5 small nuclear ribonucleoprotein 27 kDa protein	137530000	244330000	0.59	Down
DAAM1	Disheveled-associated activator of morphogenesis 1	11773000	15315000	0.65	Down
TMEM106B	Transmembrane protein 106B	26353000	30654000	0.75	Down
MAGEC1	Melanoma-associated antigen C1	366100000	464300000	0.67	Down
FOXRED2	FAD-dependent oxidoreductase domain-containing protein 2	11834000	16143000	0.62	Down
HELLS	Lymphoid-specific helicase	149380000	151410000	0.71	Down
ARL8B	ADP-ribosylation factor-like protein 8B	687190000	692630000	0.75	Down
CSRP1	Cysteine and glycine-rich protein 1	43831000	120010000	0.35	Down
MYL1	Myosin light chain 1/3, skeletal muscle isoform	38688000	34573000	0.72	Down
CRYAB	Alpha-crystallin B chain	4163300	16139000	0.24	Down
MFSD1	Major facilitator superfamily domain-containing protein 1	34946000	40159000	0.66	Down
PIR	Pirin	536550000	878620000	0.48	Down
VTI1A	Vesicle transport through interaction with t-SNAREs homolog 1A	21896000	30573000	0.55	Down
DPY19L1	Probable C-mannosyltransferase DPY19L1	27192000	45822000	0.74	Down
ABHD15	Abhydrolase domain-containing protein 15	45521000	675120000	0.06	Down
PLCXD1	PI-PLC X domain-containing protein 1	8402300	17758000	0.42	Down
PLK1	Serine/threonine-protein kinase PLK1	2073800000	2049200000	0.76	Down
PKN3	Serine/threonine-protein kinase N3	14349000	20692000	0.61	Down
MAPK1IP1L	MAPK-interacting and spindle-stabilizing protein-like	223260000	783030000	0.11	Down
CPPED1	Calcineurin-like phosphoesterase domain-containing protein 1	196320000	212100000	0.75	Down
NDRG1	Protein NDRG1	17676000	39750000	0.42	Down
GOSR2	Golgi SNAP receptor complex member 2	579780000	669300000	0.74	Down
CLDND1	Claudin domain-containing protein 1	11139000	16475000	0.64	Down
SPAG5	Sperm-associated antigen 5	757810000	3317300000	0.74	Down
PPP4R1	Serine/threonine-protein phosphatase 4 regulatory subunit 1	609680000	773820000	0.75	Down
PIAS4	E3 SUMO-protein ligase PIAS4	49631000	72987000	0.72	Down
SHOC2	Leucine-rich repeat protein SHOC-2	79967000	166730000	0.35	Down
TNFRSF10A	Tumor necrosis factor receptor superfamily member 10A	33678000	38942000	0.74	Down
UGCG	Ceramide glucosyltransferase	72096000	73048000	0.55	Down
ECM2	Extracellular matrix protein 2	71653000	76341000	0.15	Down
KLHL18	Kelch-like protein 18	11901000	113060000	0.17	Down
EPCAM	Epithelial cell adhesion molecule	288750000	375530000	0.67	Down
TFRC	Transferrin receptor protein 1;Transferrin receptor protein 1, serum form	27293000000	33707000000	0.67	Down
SLC7A1	High affinity cationic amino acid transporter 1	100150000	129840000	0.66	Down
CAND2	Cullin-associated NEDD8-dissociated protein 2	118920000	141530000	0.69	Down
GLUL	Glutamine synthetase	1033100000	1357700000	0.71	Down
MTMR6	Myotubularin-related protein 6	63178000	67553000	0.72	Down
CNN2	Calponin-2	2447900000	3635800000	0.55	Down
ANXA4	Annexin A4	205810000	295400000	0.6	Down
C11orf84	Uncharacterized protein C11orf84	6648600	8594400	0.71	Down
CD151	CD151 antigen	25611000	41641000	0.55	Down
PTER	Phosphotriesterase-related protein	279270000	295740000	0.7	Down
UBE2S	Ubiquitin-conjugating enzyme E2 S	500790000	816960000	0.7	Down
SNCG	Gamma-synuclein	1742100000	2108100000	0.65	Down
BOD1L1	Biorientation of chromosomes in cell division protein 1-like 1	82765000	110490000	0.71	Down
UCKL1	Uridine-cytidine kinase-like 1	37495000	44732000	0.74	Down
TBL1Y	F-box-like/WD repeat-containing protein TBL1Y	6068400	7939500	0.62	Down
GAPDH	Glyceraldehyde-3-phosphate dehydrogenase	116750000000	124890000000	0.74	Down
ZNF8	Zinc finger protein 8	10478000	18691000	0.54	Down
TXNIP	Thioredoxin-interacting protein	37596000	47647000	0.72	Down
MGST1	Microsomal glutathione S-transferase 1	129930000	158520000	0.61	Down
NADK	NAD kinase	37937000	54723000	0.65	Down
MTHFSD	Methenyltetrahydrofolate synthase domain-containing protein	46087000	47850000	0.7	Down
MAN2A1	Alpha-mannosidase 2	34338000	43378000	0.55	Down
CDC123	Cell division cycle protein 123 homolog	556230000	666680000	0.59	Down
KIAA1143	Uncharacterized protein KIAA1143	134420000	158970000	0.73	Down
YY1AP1	YY1-associated protein 1	44572000	47180000	0.74	Down
RAB4B	Ras-related protein Rab-4B	28711000	78281000	0.28	Down
ANKRD36B;ANKRD36C;ANKRD36	Ankyrin repeat domain-containing protein 36B;Ankyrin repeat domain-containing protein 36C;Ankyrin repeat domain-containing protein 36A	33176000	41547000	0.62	Down
SRFBP1	Serum response factor-binding protein 1	183200000	228150000	0.76	Down
PLCL1	Inactive phospholipase C-like protein 1	130320000	217410000	0.45	Down
RNF24	RING finger protein 24	36860000	49192000	0.61	Down
RAB7L1;RAB38;RAB32	Ras-related protein Rab-7L1;Ras-related protein Rab-38;Ras-related protein Rab-32	45554000	75042000	0.67	Down
FLOT2	Flotillin-2	1727600000	2054600000	0.73	Down
UHRF1BP1	UHRF1-binding protein 1	14117000	19502000	0.72	Down
MED13	Mediator of RNA polymerase II transcription subunit 13	22555000	37960000	0.44	Down
IREB2	Iron-responsive element-binding protein 2	647130000	489300000	0.71	Down
CAMLG	Calcium signal-modulating cyclophilin ligand	73780000	72036000	0.72	Down
SETD8	N-lysine methyltransferase SETD8	9090200	9451000	0.64	Down
CHPT1	Cholinephosphotransferase 1	150210000	180260000	0.7	Down
RAB3IL1	Guanine nucleotide exchange factor for Rab-3A	393570000	427350000	0.76	Down
CCDC115	Coiled-coil domain-containing protein 115	144670000	189870000	0.74	Down
MAGEA9	Melanoma-associated antigen 9	16923000	20492000	0.58	Down
HOXB9	Homeobox protein Hox-B9	152020000	239330000	0.72	Down
RECQL4	ATP-dependent DNA helicase Q4	22544000	35625000	0.74	Down
ATPAF1	ATP synthase mitochondrial F1 complex assembly factor 1	52884000	65846000	0.72	Down
FMNL1	Formin-like protein 1	104390000	126670000	0.65	Down
CCNL1	Cyclin-L1	28363000	20478000	0.62	Down
TTC7B	Tetratricopeptide repeat protein 7B	11065000	57576000	0.27	Down
MICAL1	Protein-methionine sulfoxide oxidase MICAL1	22797000	44716000	0.42	Down
RNF34	E3 ubiquitin-protein ligase RNF34	13731000	17742000	0.63	Down
MCUR1	Mitochondrial calcium uniporter regulator 1	29317000	51517000	0.71	Down
VAMP3	Vesicle-associated membrane protein 3	499180000	564470000	0.7	Down
FADS3	Fatty acid desaturase 3	10250000	21343000	0.64	Down
RTFDC1	Protein RTF2 homolog	352200000	439780000	0.75	Down
PEO1	Twinkle protein, mitochondrial	16111000	18040000	0.75	Down
NUCKS1	Nuclear ubiquitous casein and cyclin-dependent kinase substrate 1	808630000	633920000	0.71	Down
TMEM8A	Transmembrane protein 8A	344450000	289820000	0.74	Down
RGS10	Regulator of G-protein signaling 10	309350000	469980000	0.66	Down
ACTG1	Actin, cytoplasmic 2;Actin, cytoplasmic 2, N-terminally processed	2946200000	3555500000	0.71	Down
SPN	Leukosialin	483710000	647440000	0.59	Down
UQCR10	Cytochrome b-c1 complex subunit 9	102660000	173790000	0.5	Down
ARFRP1	ADP-ribosylation factor-related protein 1	42726000	63205000	0.58	Down
MOB4	MOB-like protein phocein	114180000	188610000	0.49	Down
CORO2A	Coronin-2A	35766000	114670000	0.67	Down
DCP1A	mRNA-decapping enzyme 1A	93898000	140070000	0.68	Down
AMMECR1	AMME syndrome candidate gene 1 protein	142940000	224270000	0.4	Down
NEFH	Neurofilament heavy polypeptide	70552000	103830000	0.43	Down
SCD	Acyl-CoA desaturase	71972000	106830000	0.76	Down
TMSB4X	Thymosin beta-4;Hematopoietic system regulatory peptide	2826500000	4728400000	0.49	Down
CENPK	Centromere protein K	8118300	12374000	0.56	Down
KIAA2013	Uncharacterized protein KIAA2013	24006000	43136000	0.67	Down
DSC2	Desmocollin-2	8827500	14668000	0.54	Down
IGF2R	Cation-independent mannose-6-phosphate receptor	4414400000	5526100000	0.7	Down
SPTB	Spectrin beta chain, erythrocytic	2209700000	2708600000	0.7	Down
SPDL1	Protein Spindly	17228000	20029000	0.6	Down
SCYL3	Protein-associating with the carboxyl-terminal domain of ezrin	56443000	94358000	0.41	Down
RBM47	RNA-binding protein 47	20398000	35058000	0.59	Down
TSPAN14	Tetraspanin-14	341530000	570290000	0.5	Down
AMDHD2	Putative N-acetylglucosamine-6-phosphate deacetylase	70890000	546270000	0.35	Down
AHDC1	AT-hook DNA-binding motif-containing protein 1	12541000	15695000	0.69	Down
FN3K	Fructosamine-3-kinase	303860000	431430000	0.66	Down
EI24	Etoposide-induced protein 2.4 homolog	239160000	251930000	0.76	Down
MYH14	Myosin-14	107070000	93250000	0.34	Down
KIDINS220	Kinase D-interacting substrate of 220 kDa	665030000	956700000	0.6	Down
SIRT6	NAD-dependent protein deacetylase sirtuin-6	94108000	106260000	0.51	Down
DHFR	Dihydrofolate reductase	948750000	1153200000	0.58	Down
PRMT7	Protein arginine N-methyltransferase 7	119190000	107600000	0.74	Down
NDFIP1	NEDD4 family-interacting protein 1	161900000	198220000	0.65	Down
FTH1	Ferritin heavy chain	420810000	471160000	0.71	Down
UBXN8	UBX domain-containing protein 8	14265000	24602000	0.64	Down
EPPK1	Epiplakin	542260000	759790000	0.66	Down
ITFG2	Integrin-alpha FG-GAP repeat-containing protein 2	13335000	37467000	0.21	Down
TMEM173	Stimulator of interferon genes protein	84292000	124850000	0.47	Down
MDP1	Magnesium-dependent phosphatase 1	31804000	37392000	0.56	Down
DIAPH1	Protein diaphanous homolog 1	9180500000	11160000000	0.71	Down
MSRB2	Methionine-R-sulfoxide reductase B2, mitochondrial	13008000	30992000	0.41	Down
GALNT2	Polypeptide N-acetylgalactosaminyltransferase 2;Polypeptide N-acetylgalactosaminyltransferase 2 soluble form	1336300000	1588000000	0.75	Down
USF2	Upstream stimulatory factor 2	22158000	25201000	0.62	Down
MYH10	Myosin-10	9574300000	10105000000	0.76	Down
PLXNB2	Plexin-B2	41977000	72980000	0.66	Down
C6orf201	Uncharacterized protein C6orf201	1781800	2127400	0.69	Down
LNPEP	Leucyl-cystinyl aminopeptidase;Leucyl-cystinyl aminopeptidase, pregnancy serum form	28951000	24930000	0.73	Down
MND1	Meiotic nuclear division protein 1 homolog	203370000	208130000	0.75	Down
ODR4	Protein odr-4 homolog	217730000	262860000	0.67	Down
BST2	Bone marrow stromal antigen 2	768730000	843690000	0.74	Down
E2F5;E2F4	Transcription factor E2F5;Transcription factor E2F4	25669000	33435000	0.72	Down
CDKN2AIPNL	CDKN2AIP N-terminal-like protein	20078000	26386000	0.73	Down
ZC3H7B	Zinc finger CCCH domain-containing protein 7B	190220000	235630000	0.73	Down
ELOVL5	Elongation of very long chain fatty acids protein 5	85129000	102230000	0.74	Down
C4orf27	UPF0609 protein C4orf27;Putative UPF0609 protein C4orf27-like	112120000	164280000	0.62	Down
RALGPS2	Ras-specific guanine nucleotide-releasing factor RalGPS2	11095000	15543000	0.74	Down
SDF4	45 kDa calcium-binding protein	162870000	324290000	0.39	Down
CENPF	Centromere protein F	597330000	676830000	0.76	Down
LAMTOR2	Ragulator complex protein LAMTOR2	134870000	172040000	0.66	Down
VAMP2	Vesicle-associated membrane protein 2	107550000	147730000	0.55	Down
ARHGAP12	Rho GTPase-activating protein 12	27372000	340270000	0.29	Down
CRIP2	Cysteine-rich protein 2	15326000	16612000	0.51	Down
GOLGA5	Golgin subfamily A member 5	20891000	32301000	0.67	Down
FAM45A;FAM45B	Protein FAM45A;Protein FAM45B	4642100	8352300	0.42	Down
KIAA0513	Uncharacterized protein KIAA0513	24922000	26621000	0.75	Down
ARHGAP4	Rho GTPase-activating protein 4	70072000	73266000	0.75	Down
CYB5R2	NADH-cytochrome b5 reductase 2	56150000	183130000	0.53	Down
TMED3	Transmembrane emp24 domain-containing protein 3	68156000	82935000	0.62	Down
ERF	ETS domain-containing transcription factor ERF	35502000	785020000	0.06	Down
CLCN7	H(+)/Cl(-) exchange transporter 7	468850000	439150000	0.72	Down
SPTBN2	Spectrin beta chain, non-erythrocytic 2	3702400	4033800	0.72	Down
SLC43A3	Solute carrier family 43 member 3	117260000	247540000	0.47	Down
CALML3	Calmodulin-like protein 3	5564000	30504000	0.41	Down
ZZZ3	ZZ-type zinc finger-containing protein 3	8495200	10166000	0.62	Down
RAB31	Ras-related protein Rab-31	643940000	925170000	0.53	Down
RAB21	Ras-related protein Rab-21	844460000	1024300000	0.76	Down
OIP5	Protein Mis18-beta	51699000	46740000	0.73	Down
TPT1	Translationally-controlled tumor protein	7412300000	8575700000	0.76	Down
CDC20	Cell division cycle protein 20 homolog	131010000	149740000	0.7	Down
KIF20A	Kinesin-like protein KIF20A	309230000	455530000	0.73	Down
ATP11B	Probable phospholipid-transporting ATPase IF	7573300	128130000	0.02	Down
AGPAT3	1-acyl-sn-glycerol-3-phosphate acyltransferase gamma	51320000	55213000	0.76	Down
44809	Septin-5	729940000	1410900000	0.4	Down
TCF3	Transcription factor E2-alpha	28365000	34637000	0.72	Down
NUPL1	Nucleoporin p58/p45	156140000	531140000	0.27	Down
DSG2	Desmoglein-2	93710000	119930000	0.69	Down
EPB41L3	Band 4.1-like protein 3	259640000	274620000	0.76	Down
PPP1R18	Phostensin	251190000	251960000	0.75	Down
POLA2	DNA polymerase alpha subunit B	105530000	159420000	0.36	Down
PLEC	Plectin	8225400000	13155000000	0.61	Down
MIEN1	Migration and invasion enhancer 1	101000000	117850000	0.72	Down
PLD3	Phospholipase D3	2326200000	3057200000	0.66	Down
SLC2A3;SLC2A14	Solute carrier family 2, facilitated glucose transporter member 3;Solute carrier family 2, facilitated glucose transporter member 14	461190000	1305700000	0.26	Down
PRC1	Protein regulator of cytokinesis 1	411730000	475340000	0.69	Down
GOLIM4	Golgi integral membrane protein 4	105650000	134500000	0.62	Down
MRPL41	39S ribosomal protein L41, mitochondrial	165730000	168490000	0.76	Down
RAB12	Ras-related protein Rab-12	20734000	21713000	0.75	Down
GALNT7	N-acetylgalactosaminyltransferase 7	70361000	84477000	0.71	Down
CCDC126	Coiled-coil domain-containing protein 126	2583600	2901800	0.36	Down
MALT1	Mucosa-associated lymphoid tissue lymphoma translocation protein 1	8865400	21135000	0.35	Down
KCNK5	Potassium channel subfamily K member 5	8483800	13950000	0.52	Down
SOGA1	Protein SOGA1;N-terminal form;C-terminal 80 kDa form	97852000	108570000	0.75	Down
DMXL1	DmX-like protein 1	11838000	14200000	0.67	Down
IL2RG	Cytokine receptor common subunit gamma	6479700	9155900	0.64	Down
LMBRD1	Probable lysosomal cobalamin transporter	169660000	235730000	0.66	Down
VAMP8	Vesicle-associated membrane protein 8	809770000	1270700000	0.69	Down
DGKQ	Diacylglycerol kinase theta	40572000	164280000	0.42	Down
PROS1	Vitamin K-dependent protein S	55220000	108720000	0.42	Down
SETDB1	Histone-lysine N-methyltransferase SETDB1	33860000	41933000	0.65	Down
FAM102B	Protein FAM102B	39260000	43333000	0.73	Down
RC3H1;RC3H2	Probable E3 ubiquitin-protein ligase Roquin;RING finger and CCCH-type zinc finger domain-containing protein 2	11352000	13069000	0.69	Down
CMBL	Carboxymethylenebutenolidase homolog	6298200000	9378500000	0.57	Down
COQ7	Ubiquinone biosynthesis protein COQ7 homolog	114590000	140340000	0.75	Down
MKL2	MKL/myocardin-like protein 2	84754000	138220000	0.58	Down
XPR1	Xenotropic and polytropic retrovirus receptor 1	57798000	79506000	0.65	Down
EHBP1L1	EH domain-binding protein 1-like protein 1	227580000	221070000	0.75	Down
DOK3	Docking protein 3	11107000	14468000	0.65	Down
NUCB1	Nucleobindin-1	1972800000	2252800000	0.75	Down
SLC15A4	Solute carrier family 15 member 4	5593100	10639000	0.62	Down
NCKIPSD	NCK-interacting protein with SH3 domain	21086000	37436000	0.34	Down
TSC22D1	TSC22 domain family protein 1	84470000	127620000	0.68	Down
SLC2A1	Solute carrier family 2, facilitated glucose transporter member 1	1042300000	1245300000	0.75	Down
MAPRE2	Microtubule-associated protein RP/EB family member 2	1697800000	1958400000	0.66	Down
SP1	Transcription factor Sp1	243280000	445460000	0.73	Down
FBXL15	F-box/LRR-repeat protein 15	24786000	37818000	0.65	Down
FBXO22	F-box only protein 22	55617000	112390000	0.55	Down
ZDHHC12	Probable palmitoyltransferase ZDHHC12	15345000	18964000	0.72	Down
FADS1	Fatty acid desaturase 1	177780000	269180000	0.54	Down
TES	Testin	410810000	570230000	0.56	Down
PTP4A3	Protein tyrosine phosphatase type IVA 3	16997000	36439000	0.39	Down
CFH	Complement factor H	18240000	27600000	0.49	Down
CDK6	Cyclin-dependent kinase 6	746690000	739590000	0.74	Down
RNF168	E3 ubiquitin-protein ligase RNF168	2778700	4229900	0.4	Down
USP36	Ubiquitin carboxyl-terminal hydrolase 36	264540000	974830000	0.75	Down
NR2F2;NR2F1	COUP transcription factor 2;COUP transcription factor 1	160700000	178490000	0.69	Down
IMPAD1	Inositol monophosphatase 3	38958000	76475000	0.44	Down
AMD1	S-adenosylmethionine decarboxylase proenzyme;S-adenosylmethionine decarboxylase alpha chain;S-adenosylmethionine decarboxylase beta chain	54624000	66862000	0.66	Down
ANTXR2	Anthrax toxin receptor 2	44080000	66287000	0.62	Down
GUF1	Translation factor GUF1, mitochondrial	43631000	56253000	0.74	Down
SMN1	Survival motor neuron protein	675450000	698240000	0.67	Down
UBE2E1	Ubiquitin-conjugating enzyme E2 E1	442320000	479550000	0.71	Down
CHCHD1	Coiled-coil-helix-coiled-coil-helix domain-containing protein 1	39343000	66459000	0.6	Down
YEATS4	YEATS domain-containing protein 4	46533000	116500000	0.58	Down
ZNF467	Zinc finger protein 467	3176000	4116700	0.64	Down
TFR2	Transferrin receptor protein 2	34619000	71044000	0.44	Down
THAP4	THAP domain-containing protein 4	4920200	9621100	0.64	Down
CTSH	Pro-cathepsin H;Cathepsin H mini chain;Cathepsin H;Cathepsin H heavy chain;Cathepsin H light chain	7906100	12147000	0.57	Down
CNST	Consortin	121020000	167160000	0.56	Down
STOM	Erythrocyte band 7 integral membrane protein	1336500000	2055200000	0.62	Down
TSC1	Hamartin	16920000	20304000	0.69	Down
